# Supplementary material for: Poly[[[μ3-(E)-N-(pyridin-4-yl­methyl­idene)hy­droxy­laminato-κ3 O:N:N′][μ2-(E)-N-(pyridin-4-yl­methyl­idene)hydroxyl­amine-κ2 N:N′][(E)-N-(pyridin-4-yl­methyl­idene-κN)hydroxyl­amine]­disilver(I)] nitrate]
Source: Acta Crystallogr Sect E Struct Rep Online. 2012 Nov 28;68(Pt 12):m1540–1. doi: 10.1107/S1600536812046090 (PMC3588782; doi:10.1107/S1600536812046090)
Supplement: Supplementary file 1 [file e-68-m1540-sup1.cif]

##############################################################################
#                                                                            #
# This CIF contains the data in a paper accepted for publication in          #
# Acta Crystallographica Section E. It conforms to the requirements of       #
# Notes for Authors for Acta Crystallographica Section E, and has been       #
# peer reviewed under the auspices of the IUCr Commission on Journals.       #
#                                                                            #
# Full details of the Crystallographic Information File format               #
# are given in the paper "The Crystallographic Information File (CIF):       #
# a New Standard Archive File for Crystallography" by S. R. Hall, F. H.      #
# Allen and I. D. Brown [Acta Cryst. (1991), A47, 655-685].                  #
#                                                                            #
# The current version of the core CIF dictionary is obtainable from          #
# ftp://ftp.iucr.org/pub/cif_core.dic.                                       #
#                                                                            #
# Software is freely available for graphical display of the structure(s)     #
# in this CIF. For information consult the CIF software page                 #
# http://www.iucr.org/resources/cif/software.                                #
#                                                                            #
# This file may be used for bona fide research purposes within the           #
# scientific community so long as proper attribution is given to the journal # 
# article from which it was obtained.                                        #
#                                                                            #
##############################################################################
data_global
_audit_creation_method     SHELXL-97
_journal_date_recd_electronic     2012-11-04
_journal_date_accepted     2012-11-07
_journal_name_full     'Acta Crystallographica, Section E'
_journal_year     2012
_journal_volume     68
_journal_issue     12
_journal_page_first     m1540
_journal_page_last     m1541
_journal_paper_category     QM
_journal_paper_doi     10.1107/S1600536812046090
_journal_coeditor_code     XU5648
_publ_contact_author
;
     Dr. Seik Weng Ng
     Department of Chemistry
     University of Malaya
     50603 Kuala Lumpur
     Malaysia
;
_publ_contact_author_email     seikweng@um.edu.my
_publ_contact_author_fax     '03 7967 4193'
_publ_contact_author_phone     '03 7967 6778'
_publ_section_title
;\
Poly[[[\m~3~-(<i>E</i>)-<i>N</i>-(pyridin-4-ylmethylidene)hydroxylaminato-\
\k^3^<i>O</i>:<i>N</i>:<i>N</i>'][\m~2~-(<i>E</i>)-<i>N</i>-(pyridin-4-\
ylmethylidene)hydroxylamine-\k^2^<i>N</i>:<i>N</i>'][(<i>E</i>)-<i>N</i>-\
(pyridin-4-ylmethylidene-\k<i>N</i>)hydroxylamine]disilver(I)] nitrate]
;
loop_
    _publ_author_name
    _publ_author_address
    'Gao, Shan'
;
Key Laboratory of Functional Inorganic Material Chemistry
Ministry of Education
Heilongjiang University
Harbin 150080
People's Republic of China
;
    'Ng, Seik Weng'
;
Department of Chemistry
University of Malaya
50603 Kuala Lumpur
Malaysia
Chemistry Department
Faculty of Science
King Abdulaziz University
PO Box 80203 Jeddah
Saudi Arabia
;
data_I
_audit_creation_method     SHELXL-97
_chemical_name_systematic
;
Poly[[[\m~3~-(<i>E</i>)-<i>N</i>-(pyridin-4-ylmethylidene)hydroxylaminato-
\k^3^<i>O</i>:<i>N</i>:<i>N</i>'][\m~2~-(<i>E</i>)-<i>N</i>-(pyridin-4-
ylmethylidene)hydroxylamine-\k^2^<i>N</i>:<i>N</i>'][(<i>E</i>)-<i>N</i>-
(pyridin-4-ylmethylidene-\k<i>N</i>)hydroxylamine]disilver(I)] nitrate]
;
_chemical_name_common     ?
_chemical_formula_moiety     'C18 H17 Ag2 N6 O3 +, N O3 -'
_chemical_formula_sum     'C18 H17 Ag2 N7 O6'
_chemical_formula_iupac     '[Ag2 (C6 H5 N2 O) (C6 H6 N2 O)2] N O3'
_chemical_formula_weight     643.13
_chemical_melting_point     ?
_symmetry_cell_setting     monoclinic
_symmetry_space_group_name_H-M     'P 21/c'
_symmetry_space_group_name_Hall     '-P 2ybc'
loop_
    _symmetry_equiv_pos_as_xyz
    'x, y, z'
    '-x, y+1/2, -z+1/2'
    '-x, -y, -z'
    'x, -y-1/2, z-1/2'
_cell_length_a     13.1628(18)
_cell_length_b     10.9926(18)
_cell_length_c     16.315(2)
_cell_angle_alpha     90.00
_cell_angle_beta     110.412(4)
_cell_angle_gamma     90.00
_cell_volume     2212.4(6)
_cell_formula_units_Z     4
_cell_measurement_reflns_used     10662
_cell_measurement_theta_min     3.08
_cell_measurement_theta_max     27.47
_cell_measurement_temperature     293(2)
_exptl_crystal_description     prism
_exptl_crystal_colour     colorless
_exptl_crystal_size_max     0.20
_exptl_crystal_size_mid     0.12
_exptl_crystal_size_min     0.12
_exptl_crystal_density_diffrn     1.931
_exptl_crystal_density_meas     ?
_exptl_crystal_density_method     'not measured'
_exptl_crystal_F_000     1264
_exptl_absorpt_coefficient_mu     1.821
_exptl_absorpt_correction_type     multi-scan
_exptl_absorpt_process_details     '(ABSCOR; Higashi, 1995)'
_exptl_absorpt_correction_T_min     0.7122
_exptl_absorpt_correction_T_max     0.8111
_diffrn_ambient_temperature     293(2)
_diffrn_radiation_type     MoK\a
_diffrn_radiation_wavelength     0.71073
_diffrn_radiation_source     'fine-focus sealed tube'
_diffrn_radiation_monochromator     graphite
_diffrn_measurement_device_type     'Rigaku R-AXIS RAPID IP'
_diffrn_measurement_method     '\w scan'
_diffrn_detector_area_resol_mean     ?
_diffrn_reflns_number     21226
_diffrn_reflns_av_R_equivalents     0.0471
_diffrn_reflns_av_sigmaI/netI     0.0396
_diffrn_reflns_theta_min     3.08
_diffrn_reflns_theta_max     27.47
_diffrn_reflns_theta_full     27.47
_diffrn_measured_fraction_theta_max     0.995
_diffrn_measured_fraction_theta_full     0.995
_diffrn_reflns_limit_h_min     -17
_diffrn_reflns_limit_h_max     17
_diffrn_reflns_limit_k_min     -14
_diffrn_reflns_limit_k_max     14
_diffrn_reflns_limit_l_min     -19
_diffrn_reflns_limit_l_max     21
_diffrn_standards_number     0
_diffrn_standards_interval_count     0
_diffrn_standards_interval_time     0
_diffrn_standards_decay_%     0
_reflns_number_total     5047
_reflns_number_gt     3355
_reflns_threshold_expression     I>2\s(I)
_refine_ls_structure_factor_coef     Fsqd
_refine_ls_matrix_type     full
_refine_ls_R_factor_all     0.0670
_refine_ls_R_factor_gt     0.0417
_refine_ls_wR_factor_gt     0.1023
_refine_ls_wR_factor_ref     0.1193
_refine_ls_goodness_of_fit_ref     1.073
_refine_ls_restrained_S_all     1.081
_refine_ls_number_reflns     5047
_refine_ls_number_parameters     306
_refine_ls_number_restraints     26
_refine_ls_hydrogen_treatment     constr
_refine_ls_weighting_scheme     calc
_refine_ls_weighting_details
                 'calc w=1/[\s^2^(Fo^2^)+(0.0609P)^2^] where P=(Fo^2^+2Fc^2^)/3'
_atom_sites_solution_hydrogens     geom
_atom_sites_solution_primary     direct
_atom_sites_solution_secondary     difmap
_refine_ls_shift/su_max     0.001
_refine_ls_shift/su_mean     0.001
_refine_diff_density_max     0.771
_refine_diff_density_min     -0.431
_refine_ls_extinction_method     none
_refine_ls_extinction_coef     ?
loop_
    _atom_type_symbol
    _atom_type_description
    _atom_type_scat_dispersion_real
    _atom_type_scat_dispersion_imag
    _atom_type_scat_source
    'C' 'C' 0.0033 0.0016
                         'International Tables Vol C Tables 4.2.6.8 and 6.1.1.4'
    'H' 'H' 0.0000 0.0000
                         'International Tables Vol C Tables 4.2.6.8 and 6.1.1.4'
    'N' 'N' 0.0061 0.0033
                         'International Tables Vol C Tables 4.2.6.8 and 6.1.1.4'
    'O' 'O' 0.0106 0.0060
                         'International Tables Vol C Tables 4.2.6.8 and 6.1.1.4'
    'Ag' 'Ag' -0.8971 1.1015
                         'International Tables Vol C Tables 4.2.6.8 and 6.1.1.4'
_computing_data_collection     'RAPID-AUTO (Rigaku, 1998)'
_computing_cell_refinement     'RAPID-AUTO (Rigaku, 1998)'
_computing_data_reduction     'CrystalClear (Rigaku/MSC, 2002)'
_computing_structure_solution     'SHELXS97 (Sheldrick, 2008)'
_computing_structure_refinement     'SHELXL97 (Sheldrick, 2008)'
_computing_molecular_graphics     'X-SEED (Barbour, 2001)'
_computing_publication_material     'publCIF (Westrip, 2010)'
loop_
    _atom_site_type_symbol
    _atom_site_label
    _atom_site_fract_x
    _atom_site_fract_y
    _atom_site_fract_z
    _atom_site_U_iso_or_equiv
    _atom_site_adp_type
    _atom_site_calc_flag
    _atom_site_refinement_flags
    _atom_site_occupancy
    _atom_site_symmetry_multiplicity
    _atom_site_disorder_assembly
    _atom_site_disorder_group
    Ag Ag1 0.82406(3) 0.44988(5) 0.68283(2) 0.0906(2) Uani d . 1 1 . .
    Ag Ag2 0.45572(3) 0.01686(3) 0.114909(19) 0.06273(15) Uani d . 1 1 . .
    O O1 0.6234(2) 0.4403(3) 0.57575(15) 0.0523(6) Uani d . 1 1 . .
    O O2 1.0680(3) 0.1718(4) 0.3037(2) 0.1041(13) Uani d . 1 1 . .
    H H2 1.0946 0.1023 0.3041 0.156 Uiso calc R 1 1 . .
    O O3 0.6612(3) 0.8349(3) 1.07189(16) 0.0633(8) Uani d . 1 1 . .
    H H3 0.6532 0.9104 1.0744 0.095 Uiso calc R 1 1 . .
    O O4 1.1249(5) -0.0582(8) 0.3006(6) 0.1012(16) Uani d PDU 0.50 1 A 1
    O O5 1.2395(7) -0.1874(9) 0.2869(8) 0.1012(16) Uani d PD 0.50 1 A 1
    O O6 1.2906(5) -0.0465(7) 0.3833(5) 0.1012(16) Uani d PD 0.50 1 A 1
    O O4' 1.1788(14) -0.0670(13) 0.3637(8) 0.187(4) Uani d PD 0.50 1 B 2
    O O5' 1.2614(15) -0.1635(11) 0.2915(11) 0.187(4) Uani d PD 0.50 1 B 2
    O O6' 1.2181(13) 0.0236(10) 0.2655(8) 0.187(4) Uani d PD 0.50 1 B 2
    N N1 0.5108(3) 0.0936(3) 0.24501(19) 0.0556(8) Uani d . 1 1 . .
    N N2 0.6020(2) 0.3906(3) 0.49497(17) 0.0460(7) Uani d . 1 1 . .
    N N3 0.8829(3) 0.3913(4) 0.5817(2) 0.0707(11) Uani d . 1 1 . .
    N N4 1.0390(3) 0.1859(5) 0.3770(2) 0.0763(12) Uani d . 1 1 . .
    N N5 0.7900(3) 0.5396(4) 0.7881(2) 0.0676(10) Uani d . 1 1 . .
    N N6 0.6741(3) 0.8056(3) 0.99397(19) 0.0522(8) Uani d . 1 1 . .
    N N7 1.2216(8) -0.0974(7) 0.3251(6) 0.0797(19) Uani d PDU 0.50 1 A 1
    N N7' 1.2207(7) -0.0713(10) 0.3065(6) 0.0797(19) Uani d PD 0.50 1 B 2
    C C1 0.5737(3) 0.1916(4) 0.2613(2) 0.0578(10) Uani d . 1 1 . .
    H H1 0.5978 0.2198 0.2175 0.069 Uiso calc R 1 1 . .
    C C2 0.6052(3) 0.2537(4) 0.3395(2) 0.0553(9) Uani d . 1 1 . .
    H H2A 0.6491 0.3223 0.3475 0.066 Uiso calc R 1 1 . .
    C C3 0.5710(3) 0.2131(4) 0.4062(2) 0.0510(9) Uani d . 1 1 . .
    C C4 0.5075(4) 0.1096(4) 0.3898(2) 0.0589(10) Uani d . 1 1 . .
    H H4 0.4840 0.0783 0.4331 0.071 Uiso calc R 1 1 . .
    C C5 0.4786(4) 0.0526(4) 0.3098(3) 0.0627(11) Uani d . 1 1 . .
    H H5 0.4354 -0.0166 0.3001 0.075 Uiso calc R 1 1 . .
    C C6 0.5966(3) 0.2758(4) 0.4903(2) 0.0536(9) Uani d . 1 1 . .
    H H6 0.6089 0.2305 0.5410 0.064 Uiso calc R 1 1 . .
    C C7 0.9441(4) 0.2916(5) 0.5886(3) 0.0783(14) Uani d . 1 1 . .
    H H7 0.9633 0.2467 0.6401 0.094 Uiso calc R 1 1 . .
    C C8 0.9799(4) 0.2525(5) 0.5230(3) 0.0720(13) Uani d . 1 1 . .
    H H8 1.0224 0.1830 0.5305 0.086 Uiso calc R 1 1 . .
    C C9 0.9516(3) 0.3179(4) 0.4458(3) 0.0614(11) Uani d . 1 1 . .
    C C10 0.8877(3) 0.4200(5) 0.4382(3) 0.0651(11) Uani d . 1 1 . .
    H H10 0.8670 0.4666 0.3874 0.078 Uiso calc R 1 1 . .
    C C11 0.8553(4) 0.4518(5) 0.5069(3) 0.0701(13) Uani d . 1 1 . .
    H H11 0.8114 0.5200 0.5005 0.084 Uiso calc R 1 1 . .
    C C12 0.9898(4) 0.2858(5) 0.3741(3) 0.0706(12) Uani d . 1 1 . .
    H H12 0.9781 0.3383 0.3270 0.085 Uiso calc R 1 1 . .
    C C13 0.7989(4) 0.4791(5) 0.8613(3) 0.0721(13) Uani d . 1 1 . .
    H H13 0.8249 0.3997 0.8674 0.087 Uiso calc R 1 1 . .
    C C14 0.7717(4) 0.5284(4) 0.9274(3) 0.0623(11) Uani d . 1 1 . .
    H H14 0.7795 0.4827 0.9772 0.075 Uiso calc R 1 1 . .
    C C15 0.7327(3) 0.6453(4) 0.9210(2) 0.0528(9) Uani d . 1 1 . .
    C C16 0.7235(3) 0.7088(4) 0.8454(2) 0.0642(11) Uani d . 1 1 . .
    H H16 0.6980 0.7885 0.8378 0.077 Uiso calc R 1 1 . .
    C C17 0.7525(4) 0.6524(5) 0.7817(3) 0.0730(13) Uani d . 1 1 . .
    H H17 0.7454 0.6960 0.7311 0.088 Uiso calc R 1 1 . .
    C C18 0.7078(3) 0.6971(4) 0.9947(2) 0.0563(10) Uani d . 1 1 . .
    H H18 0.7171 0.6489 1.0437 0.068 Uiso calc R 1 1 . .
loop_
    _atom_site_aniso_label
    _atom_site_aniso_U_11
    _atom_site_aniso_U_22
    _atom_site_aniso_U_33
    _atom_site_aniso_U_12
    _atom_site_aniso_U_13
    _atom_site_aniso_U_23
    Ag1 0.0834(3) 0.1332(5) 0.0585(2) 0.0248(2) 0.0289(2) -0.0216(2)
    Ag2 0.0788(3) 0.0733(3) 0.03828(19) -0.01131(17) 0.02310(17) -0.01213(14)
    O1 0.0644(15) 0.0577(17) 0.0356(13) -0.0003(13) 0.0187(12) -0.0058(12)
    O2 0.111(3) 0.147(4) 0.067(2) 0.034(3) 0.046(2) -0.015(2)
    O3 0.0896(19) 0.066(2) 0.0418(14) 0.0126(17) 0.0320(14) 0.0045(13)
    O4 0.079(3) 0.101(4) 0.109(3) 0.025(2) 0.014(3) -0.034(3)
    O5 0.079(3) 0.101(4) 0.109(3) 0.025(2) 0.014(3) -0.034(3)
    O6 0.079(3) 0.101(4) 0.109(3) 0.025(2) 0.014(3) -0.034(3)
    O4' 0.258(10) 0.189(9) 0.143(6) 0.063(7) 0.107(7) 0.017(6)
    O5' 0.258(10) 0.189(9) 0.143(6) 0.063(7) 0.107(7) 0.017(6)
    O6' 0.258(10) 0.189(9) 0.143(6) 0.063(7) 0.107(7) 0.017(6)
    N1 0.069(2) 0.062(2) 0.0371(16) -0.0044(18) 0.0200(15) -0.0061(15)
    N2 0.0533(16) 0.054(2) 0.0300(14) 0.0030(15) 0.0140(13) -0.0019(13)
    N3 0.064(2) 0.093(3) 0.054(2) 0.009(2) 0.0206(18) -0.014(2)
    N4 0.072(2) 0.105(4) 0.055(2) 0.009(2) 0.0257(19) -0.019(2)
    N5 0.071(2) 0.086(3) 0.047(2) 0.012(2) 0.0214(18) -0.0107(19)
    N6 0.0588(18) 0.061(2) 0.0401(16) -0.0009(16) 0.0212(15) -0.0022(15)
    N7 0.098(3) 0.102(5) 0.050(4) 0.016(3) 0.039(3) 0.003(3)
    N7' 0.098(3) 0.102(5) 0.050(4) 0.016(3) 0.039(3) 0.003(3)
    C1 0.076(3) 0.061(3) 0.042(2) -0.006(2) 0.027(2) -0.0037(18)
    C2 0.068(2) 0.052(2) 0.046(2) -0.006(2) 0.0211(19) -0.0028(18)
    C3 0.065(2) 0.049(2) 0.0373(17) 0.0062(19) 0.0171(17) -0.0002(16)
    C4 0.082(3) 0.058(3) 0.042(2) -0.005(2) 0.027(2) 0.0007(18)
    C5 0.085(3) 0.058(3) 0.051(2) -0.014(2) 0.030(2) -0.009(2)
    C6 0.072(2) 0.053(3) 0.0359(18) 0.007(2) 0.0188(18) 0.0028(17)
    C7 0.083(3) 0.098(4) 0.053(2) 0.020(3) 0.023(2) -0.002(3)
    C8 0.068(3) 0.088(4) 0.059(2) 0.015(2) 0.022(2) -0.008(3)
    C9 0.048(2) 0.081(3) 0.055(2) -0.002(2) 0.0171(19) -0.012(2)
    C10 0.057(2) 0.083(3) 0.057(2) 0.007(2) 0.022(2) -0.003(2)
    C11 0.057(2) 0.078(3) 0.072(3) 0.010(2) 0.018(2) -0.014(3)
    C12 0.068(3) 0.088(4) 0.057(3) 0.008(3) 0.023(2) -0.007(2)
    C13 0.077(3) 0.068(3) 0.072(3) 0.011(2) 0.027(3) -0.011(2)
    C14 0.080(3) 0.060(3) 0.052(2) 0.003(2) 0.028(2) 0.004(2)
    C15 0.050(2) 0.062(3) 0.046(2) -0.0010(18) 0.0171(17) -0.0025(19)
    C16 0.074(3) 0.073(3) 0.046(2) 0.016(2) 0.021(2) 0.002(2)
    C17 0.085(3) 0.092(4) 0.043(2) 0.015(3) 0.023(2) 0.002(2)
    C18 0.069(2) 0.061(3) 0.042(2) 0.002(2) 0.0229(19) 0.0016(18)
loop_
    _geom_bond_atom_site_label_1
    _geom_bond_atom_site_label_2
    _geom_bond_site_symmetry_2
    _geom_bond_distance
    _geom_bond_publ_flag
    Ag1 O1 . 2.612(3) y
    Ag1 N3 . 2.151(3) y
    Ag1 N5 . 2.158(3) y
    Ag2 O1 4_565 2.546(2) y
    Ag2 N1 . 2.161(3) y
    Ag2 N2 2_645 2.183(3) y
    O1 N2 . 1.362(3) ?
    O1 Ag2 4_566 2.546(2) ?
    O2 N4 . 1.387(4) ?
    O2 H2 . 0.8400 ?
    O3 N6 . 1.378(4) ?
    O3 H3 . 0.8400 ?
    O4 N7 . 1.270(9) ?
    O5 N7 . 1.234(6) ?
    O6 N7 . 1.199(11) ?
    O4' N7' . 1.239(7) ?
    O5' N7' . 1.211(8) ?
    O6' N7' . 1.234(8) ?
    N1 C1 . 1.327(5) ?
    N1 C5 . 1.346(5) ?
    N2 C6 . 1.264(5) ?
    N2 Ag2 2_655 2.183(3) ?
    N3 C11 . 1.324(6) ?
    N3 C7 . 1.342(6) ?
    N4 C12 . 1.267(6) ?
    N5 C17 . 1.325(6) ?
    N5 C13 . 1.337(6) ?
    N6 C18 . 1.271(5) ?
    C1 C2 . 1.378(5) ?
    C1 H1 . 0.9300 ?
    C2 C3 . 1.389(5) ?
    C2 H2A . 0.9300 ?
    C3 C4 . 1.382(6) ?
    C3 C6 . 1.466(5) ?
    C4 C5 . 1.377(5) ?
    C4 H4 . 0.9300 ?
    C5 H5 . 0.9300 ?
    C6 H6 . 0.9300 ?
    C7 C8 . 1.381(6) ?
    C7 H7 . 0.9300 ?
    C8 C9 . 1.383(6) ?
    C8 H8 . 0.9300 ?
    C9 C10 . 1.381(6) ?
    C9 C12 . 1.469(6) ?
    C10 C11 . 1.377(6) ?
    C10 H10 . 0.9300 ?
    C11 H11 . 0.9300 ?
    C12 H12 . 0.9300 ?
    C13 C14 . 1.362(6) ?
    C13 H13 . 0.9300 ?
    C14 C15 . 1.374(6) ?
    C14 H14 . 0.9300 ?
    C15 C16 . 1.386(5) ?
    C15 C18 . 1.467(5) ?
    C16 C17 . 1.374(6) ?
    C16 H16 . 0.9300 ?
    C17 H17 . 0.9300 ?
    C18 H18 . 0.9300 ?
loop_
    _geom_angle_atom_site_label_1
    _geom_angle_atom_site_label_2
    _geom_angle_atom_site_label_3
    _geom_angle_site_symmetry_1
    _geom_angle_site_symmetry_3
    _geom_angle
    _geom_angle_publ_flag
    N3 Ag1 N5 . . 167.71(16) ?
    N3 Ag1 O1 . . 91.45(11) ?
    N5 Ag1 O1 . . 96.21(12) ?
    N1 Ag2 N2 . 2_645 162.98(12) ?
    N1 Ag2 O1 . 4_565 98.67(10) ?
    N2 Ag2 O1 2_645 4_565 89.75(9) ?
    N2 O1 Ag2 . 4_566 114.36(19) ?
    N2 O1 Ag1 . . 118.84(18) ?
    Ag2 O1 Ag1 4_566 . 125.99(9) ?
    N4 O2 H2 . . 109.5 ?
    N6 O3 H3 . . 109.5 ?
    C1 N1 C5 . . 117.4(3) ?
    C1 N1 Ag2 . . 119.0(2) ?
    C5 N1 Ag2 . . 123.4(3) ?
    C6 N2 O1 . . 116.5(3) ?
    C6 N2 Ag2 . 2_655 126.0(3) ?
    O1 N2 Ag2 . 2_655 115.8(2) ?
    C11 N3 C7 . . 116.9(4) ?
    C11 N3 Ag1 . . 120.0(3) ?
    C7 N3 Ag1 . . 123.1(3) ?
    C12 N4 O2 . . 110.8(4) ?
    C17 N5 C13 . . 116.7(4) ?
    C17 N5 Ag1 . . 122.7(3) ?
    C13 N5 Ag1 . . 120.4(3) ?
    C18 N6 O3 . . 111.4(3) ?
    O6 N7 O5 . . 123.3(8) ?
    O6 N7 O4 . . 119.3(7) ?
    O5 N7 O4 . . 117.4(9) ?
    O5' N7' O6' . . 121.9(8) ?
    O5' N7' O4' . . 122.0(9) ?
    O6' N7' O4' . . 116.2(8) ?
    N1 C1 C2 . . 123.6(3) ?
    N1 C1 H1 . . 118.2 ?
    C2 C1 H1 . . 118.2 ?
    C1 C2 C3 . . 119.4(4) ?
    C1 C2 H2A . . 120.3 ?
    C3 C2 H2A . . 120.3 ?
    C4 C3 C2 . . 117.0(3) ?
    C4 C3 C6 . . 119.6(3) ?
    C2 C3 C6 . . 123.4(4) ?
    C5 C4 C3 . . 120.4(3) ?
    C5 C4 H4 . . 119.8 ?
    C3 C4 H4 . . 119.8 ?
    N1 C5 C4 . . 122.3(4) ?
    N1 C5 H5 . . 118.9 ?
    C4 C5 H5 . . 118.9 ?
    N2 C6 C3 . . 121.0(3) ?
    N2 C6 H6 . . 119.5 ?
    C3 C6 H6 . . 119.5 ?
    N3 C7 C8 . . 123.1(5) ?
    N3 C7 H7 . . 118.5 ?
    C8 C7 H7 . . 118.5 ?
    C7 C8 C9 . . 119.2(5) ?
    C7 C8 H8 . . 120.4 ?
    C9 C8 H8 . . 120.4 ?
    C10 C9 C8 . . 117.8(4) ?
    C10 C9 C12 . . 119.4(4) ?
    C8 C9 C12 . . 122.8(4) ?
    C11 C10 C9 . . 119.0(4) ?
    C11 C10 H10 . . 120.5 ?
    C9 C10 H10 . . 120.5 ?
    N3 C11 C10 . . 124.0(4) ?
    N3 C11 H11 . . 118.0 ?
    C10 C11 H11 . . 118.0 ?
    N4 C12 C9 . . 119.4(5) ?
    N4 C12 H12 . . 120.3 ?
    C9 C12 H12 . . 120.3 ?
    N5 C13 C14 . . 123.0(5) ?
    N5 C13 H13 . . 118.5 ?
    C14 C13 H13 . . 118.5 ?
    C13 C14 C15 . . 120.4(4) ?
    C13 C14 H14 . . 119.8 ?
    C15 C14 H14 . . 119.8 ?
    C14 C15 C16 . . 117.0(4) ?
    C14 C15 C18 . . 119.0(4) ?
    C16 C15 C18 . . 124.0(4) ?
    C17 C16 C15 . . 119.0(4) ?
    C17 C16 H16 . . 120.5 ?
    C15 C16 H16 . . 120.5 ?
    N5 C17 C16 . . 123.9(4) ?
    N5 C17 H17 . . 118.1 ?
    C16 C17 H17 . . 118.1 ?
    N6 C18 C15 . . 122.2(4) ?
    N6 C18 H18 . . 118.9 ?
    C15 C18 H18 . . 118.9 ?
loop_
    _geom_torsion_atom_site_label_1
    _geom_torsion_atom_site_label_2
    _geom_torsion_atom_site_label_3
    _geom_torsion_atom_site_label_4
    _geom_torsion_site_symmetry_1
    _geom_torsion_site_symmetry_2
    _geom_torsion_site_symmetry_3
    _geom_torsion_site_symmetry_4
    _geom_torsion
    _geom_torsion_publ_flag
    N3 Ag1 O1 N2 . . . . 8.3(3) ?
    N5 Ag1 O1 N2 . . . . 178.7(2) ?
    N3 Ag1 O1 Ag2 . . . 4_566 177.47(17) ?
    N5 Ag1 O1 Ag2 . . . 4_566 -12.15(17) ?
    N2 Ag2 N1 C1 2_645 . . . 153.9(4) ?
    O1 Ag2 N1 C1 4_565 . . . 35.0(3) ?
    N2 Ag2 N1 C5 2_645 . . . -31.0(6) ?
    O1 Ag2 N1 C5 4_565 . . . -149.9(3) ?
    Ag2 O1 N2 C6 4_566 . . . -88.6(3) ?
    Ag1 O1 N2 C6 . . . . 81.8(3) ?
    Ag2 O1 N2 Ag2 4_566 . . 2_655 77.7(2) ?
    Ag1 O1 N2 Ag2 . . . 2_655 -111.96(18) ?
    N5 Ag1 N3 C11 . . . . -73.7(8) ?
    O1 Ag1 N3 C11 . . . . 55.0(4) ?
    N5 Ag1 N3 C7 . . . . 109.0(8) ?
    O1 Ag1 N3 C7 . . . . -122.3(4) ?
    N3 Ag1 N5 C17 . . . . 61.9(9) ?
    O1 Ag1 N5 C17 . . . . -66.4(4) ?
    N3 Ag1 N5 C13 . . . . -122.9(7) ?
    O1 Ag1 N5 C13 . . . . 108.8(4) ?
    C5 N1 C1 C2 . . . . -1.4(6) ?
    Ag2 N1 C1 C2 . . . . 174.0(3) ?
    N1 C1 C2 C3 . . . . 0.4(7) ?
    C1 C2 C3 C4 . . . . 1.0(6) ?
    C1 C2 C3 C6 . . . . -177.4(4) ?
    C2 C3 C4 C5 . . . . -1.4(6) ?
    C6 C3 C4 C5 . . . . 177.1(4) ?
    C1 N1 C5 C4 . . . . 0.9(7) ?
    Ag2 N1 C5 C4 . . . . -174.2(3) ?
    C3 C4 C5 N1 . . . . 0.4(7) ?
    O1 N2 C6 C3 . . . . 178.3(3) ?
    Ag2 N2 C6 C3 2_655 . . . 13.6(5) ?
    C4 C3 C6 N2 . . . . -143.2(4) ?
    C2 C3 C6 N2 . . . . 35.2(6) ?
    C11 N3 C7 C8 . . . . 1.2(8) ?
    Ag1 N3 C7 C8 . . . . 178.5(4) ?
    N3 C7 C8 C9 . . . . -0.3(8) ?
    C7 C8 C9 C10 . . . . -0.3(7) ?
    C7 C8 C9 C12 . . . . 177.4(5) ?
    C8 C9 C10 C11 . . . . 0.0(7) ?
    C12 C9 C10 C11 . . . . -177.8(4) ?
    C7 N3 C11 C10 . . . . -1.6(7) ?
    Ag1 N3 C11 C10 . . . . -179.0(4) ?
    C9 C10 C11 N3 . . . . 1.1(7) ?
    O2 N4 C12 C9 . . . . 179.7(4) ?
    C10 C9 C12 N4 . . . . -172.9(4) ?
    C8 C9 C12 N4 . . . . 9.5(7) ?
    C17 N5 C13 C14 . . . . -0.1(7) ?
    Ag1 N5 C13 C14 . . . . -175.6(4) ?
    N5 C13 C14 C15 . . . . 0.2(8) ?
    C13 C14 C15 C16 . . . . -0.4(7) ?
    C13 C14 C15 C18 . . . . -177.8(4) ?
    C14 C15 C16 C17 . . . . 0.5(6) ?
    C18 C15 C16 C17 . . . . 177.8(4) ?
    C13 N5 C17 C16 . . . . 0.2(7) ?
    Ag1 N5 C17 C16 . . . . 175.6(4) ?
    C15 C16 C17 N5 . . . . -0.4(8) ?
    O3 N6 C18 C15 . . . . -177.3(3) ?
    C14 C15 C18 N6 . . . . 178.2(4) ?
    C16 C15 C18 N6 . . . . 1.0(7) ?
loop_
    _geom_hbond_atom_site_label_D
    _geom_hbond_atom_site_label_H
    _geom_hbond_atom_site_label_A
    _geom_hbond_site_symmetry_A
    _geom_hbond_distance_DH
    _geom_hbond_distance_HA
    _geom_hbond_distance_DA
    _geom_hbond_angle_DHA
    O2 H2 O4 . 0.84 1.81 2.642(9) 168.7
    O2 H2 O4' . 0.84 2.21 2.997(14) 156.1
    O3 H3 O1 4_576 0.84 1.69 2.527(4) 174.1
