# Supplementary material for: Poly[[[μ3-(E)-N-(pyridin-4-yl­methyl­idene)hy­droxy­laminato-κ3 O:N:N′][μ2-(E)-N-(pyridin-4-yl­methyl­idene)hydroxyl­amine-κ2 N:N′][(E)-N-(pyridin-4-yl­methyl­idene-κN)hydroxyl­amine]­disilver(I)] nitrate]
Source: Acta Crystallogr Sect E Struct Rep Online. 2012 Nov 28;68(Pt 12):m1540–1. doi: 10.1107/S1600536812046090 (PMC3588782; doi:10.1107/S1600536812046090)
Supplement: Supplementary file 2 [file e-68-m1540-Isup2.hkl]

# 
# h,k,l, Fc-squared, Fo-squared, sigma(Fo-squared) and status flag 
# 
data_I
_shelx_title '  P21/c' 
_shelx_refln_list_code          4 
_shelx_F_calc_maximum      377.81 
_exptl_crystal_F_000      1264.00 
_reflns_d_resolution_high  0.7703 
 
loop_ 
 _symmetry_equiv_pos_as_xyz 
 'x, y, z' 
 '-x, y+1/2, -z+1/2' 
 '-x, -y, -z' 
 'x, -y-1/2, z-1/2' 
 
_cell_length_a    13.1628 
_cell_length_b    10.9926 
_cell_length_c    16.3147 
_cell_angle_alpha  90.000 
_cell_angle_beta  110.412 
_cell_angle_gamma  90.000 
 
_shelx_F_squared_multiplier     1.000 
 
loop_ 
 _refln_index_h 
 _refln_index_k 
 _refln_index_l 
 _refln_F_squared_calc 
 _refln_F_squared_meas 
 _refln_F_squared_sigma 
 _refln_observed_status 
   2   0   0      402.96      371.59      7.42 o 
   3   0   0    50197.50    58300.93   1359.50 o 
   4   0   0     5692.71     5871.02     93.53 o 
   5   0   0     7145.93     7205.35    121.89 o 
   6   0   0     2555.42     2217.14     65.95 o 
   7   0   0      656.60      635.26     24.40 o 
   8   0   0     4127.80     3742.63     86.95 o 
   9   0   0       97.01       82.30     15.34 o 
  10   0   0      468.39      479.99     51.62 o 
  11   0   0     1092.20     1122.08     52.86 o 
  12   0   0      137.95       75.50     44.41 o 
  13   0   0       12.53       11.55     13.89 o 
  14   0   0      351.51      405.62     48.48 o 
  15   0   0        5.71       14.99     17.09 o 
  16   0   0        0.07       20.15     39.78 o 
   2   1   0     2796.07     2790.51     28.17 o 
   3   1   0    15863.74    15910.77    186.36 o 
   4   1   0    16869.06    17394.47    215.83 o 
   5   1   0      379.90      314.09      9.98 o 
   6   1   0     3063.28     3067.16     43.23 o 
   7   1   0      199.73      195.04     10.62 o 
   8   1   0     1080.67     1064.93     31.17 o 
   9   1   0      111.51      158.86     11.95 o 
  10   1   0        5.12       17.38      8.94 o 
  11   1   0      107.02      122.06     15.12 o 
  12   1   0        0.67       -1.36      7.95 o 
  13   1   0       49.69       49.72     16.52 o 
  14   1   0        0.97        3.14     12.71 o 
  15   1   0        3.65       22.78     15.65 o 
   0   2   0    49674.61    56826.72   2051.33 o 
   1   2   0    11232.12    11419.23    158.35 o 
   2   2   0     1287.33     1374.16     26.24 o 
   3   2   0   142739.25   171418.27   5126.13 o 
   4   2   0       30.37       31.96      6.03 o 
   5   2   0      921.43      719.82     20.09 o 
   6   2   0     6899.06     6799.95    101.28 o 
   7   2   0        3.44        0.21      5.43 o 
   8   2   0     2247.11     1930.09     35.41 o 
   9   2   0      228.08      218.28     15.73 o 
  10   2   0      635.47      693.58     25.91 o 
  11   2   0     2113.55     2119.70     47.75 o 
  12   2   0      289.25      240.77     24.85 o 
  13   2   0      259.86      260.93     22.04 o 
  14   2   0      158.72      164.37     26.48 o 
  15   2   0        0.76       13.05     20.65 o 
   1   3   0    20596.31    21146.75    348.53 o 
   2   3   0    20859.34    20116.84    340.59 o 
   3   3   0     3300.46     3520.36     89.67 o 
   4   3   0      713.13      543.97     18.79 o 
   5   3   0    16708.05    16587.64    256.06 o 
   6   3   0      196.93      154.54     13.51 o 
   7   3   0      240.55      211.75     16.01 o 
   8   3   0      400.63      424.02     19.27 o 
   9   3   0      366.68      339.09     17.72 o 
  10   3   0      837.29      815.75     27.24 o 
  11   3   0       58.88       44.82     13.33 o 
  12   3   0       26.81       18.12     10.82 o 
  13   3   0       92.07       77.03     16.47 o 
  14   3   0       18.90        8.20     12.74 o 
  15   3   0       16.51       67.53     36.83 o 
   0   4   0    26653.57    26581.92   1157.79 o 
   1   4   0     5623.46     5362.34    128.93 o 
   2   4   0     5074.15     5017.03     93.97 o 
   3   4   0     6740.47     6924.62    118.28 o 
   4   4   0      822.22      804.04     24.19 o 
   5   4   0     2221.35     2395.49     60.06 o 
   6   4   0      174.66      156.66     14.75 o 
   7   4   0     1512.49     1469.45     36.39 o 
   8   4   0     2116.21     2140.77     51.64 o 
   9   4   0      421.99      372.35     28.31 o 
  10   4   0      748.32      844.40     34.78 o 
  11   4   0      566.30      702.16     30.62 o 
  12   4   0      150.68      136.72     22.08 o 
  13   4   0      355.20      381.43     27.72 o 
  14   4   0       26.03       15.96     13.59 o 
  15   4   0        0.39        3.95     11.95 o 
   1   5   0    14017.11    14760.09    363.33 o 
   2   5   0     5409.73     4913.55    133.20 o 
   3   5   0      200.04      177.59     17.31 o 
   4   5   0        0.63        0.77      8.85 o 
   5   5   0     7829.25     7511.14    138.43 o 
   6   5   0     2758.71     2576.55     59.02 o 
   7   5   0       84.24      104.84     19.31 o 
   8   5   0     2302.76     2427.27     57.40 o 
   9   5   0      187.98      202.83     24.81 o 
  10   5   0      349.08      408.26     25.58 o 
  11   5   0        7.11       12.84     11.59 o 
  12   5   0       34.94       27.20     13.79 o 
  13   5   0      214.62      265.89     32.98 o 
  14   5   0        2.71       15.49     13.16 o 
  15   5   0        0.01       14.86     48.79 o 
   0   6   0     2036.61     2033.30    130.70 o 
   1   6   0     2343.08     2014.58     48.93 o 
   2   6   0      872.45      655.84     36.45 o 
   3   6   0       13.13       40.09     13.61 o 
   4   6   0     2301.61     2493.38     59.68 o 
   5   6   0     1133.66     1129.44     45.81 o 
   6   6   0      111.48      170.34     20.51 o 
   7   6   0      164.06      217.05     23.40 o 
   8   6   0      663.88      657.69     29.79 o 
   9   6   0      545.93      548.20     36.98 o 
  10   6   0     1466.45     1662.73     62.38 o 
  11   6   0       63.54       86.01     19.33 o 
  12   6   0       83.08       50.18     20.83 o 
  13   6   0       93.04       69.39     18.81 o 
  14   6   0        2.72        6.04     14.87 o 
   1   7   0      181.34      225.24     20.62 o 
   2   7   0     4110.04     3961.80    132.19 o 
   3   7   0     1754.94     1660.61     50.29 o 
   4   7   0       13.52       32.53     21.83 o 
   5   7   0     3248.88     3326.35    105.25 o 
   6   7   0      619.96      600.99     39.52 o 
   7   7   0        6.71       12.12     12.31 o 
   8   7   0      947.30     1163.83     62.15 o 
   9   7   0       71.09       79.15     18.35 o 
  10   7   0      121.67      150.71     21.78 o 
  11   7   0      149.12      129.31     26.20 o 
  12   7   0        1.85       -1.20     23.32 o 
  13   7   0        6.78       44.06     18.79 o 
   0   8   0      418.48      425.76     48.41 o 
   1   8   0     2030.15     2010.16     75.25 o 
   2   8   0     2269.62     2112.01     69.20 o 
   3   8   0      180.48      216.04     24.32 o 
   4   8   0      378.18      427.26     34.59 o 
   5   8   0      169.28      154.78     34.59 o 
   6   8   0      206.39      257.14     25.76 o 
   7   8   0       51.15       57.49     19.02 o 
   8   8   0      115.42      121.22     27.04 o 
   9   8   0      130.44      128.38     35.50 o 
  10   8   0       25.28       21.05     17.80 o 
  11   8   0        4.90      -12.90     15.22 o 
  12   8   0       24.78       46.10     22.39 o 
  13   8   0       48.35       65.23     26.81 o 
   1   9   0       85.55       69.84     18.72 o 
   2   9   0      273.59      308.14     34.88 o 
   3   9   0      384.91      415.53     36.42 o 
   4   9   0     1028.26     1176.34     51.66 o 
   5   9   0     1749.99     1797.14     76.10 o 
   6   9   0      265.29      264.68     33.41 o 
   7   9   0       39.52       34.71     19.89 o 
   8   9   0      452.21      574.01     39.00 o 
   9   9   0       55.79       45.04     17.05 o 
  10   9   0        1.60       16.60     16.76 o 
  11   9   0        0.50       22.64     20.15 o 
  12   9   0       20.09       23.23     19.20 o 
   0  10   0       73.46       96.86     36.33 o 
   1  10   0      504.04      490.58     39.19 o 
   2  10   0      736.45      760.29     43.22 o 
   3  10   0        2.29        5.92     19.12 o 
   4  10   0      178.29      198.11     30.83 o 
   5  10   0      265.22      220.55     45.68 o 
   6  10   0       24.64       32.91     24.05 o 
   7  10   0        0.37        4.33     19.06 o 
   8  10   0        6.79        3.92     16.88 o 
   9  10   0       66.23       73.54     22.13 o 
  10  10   0        0.41       -2.47     13.25 o 
  11  10   0        3.41        3.10     19.14 o 
   1  11   0       88.49       55.78     24.71 o 
   2  11   0       80.01       68.67     24.51 o 
   3  11   0       50.04       52.59     20.63 o 
   4  11   0      139.32      139.08     39.81 o 
   5  11   0      142.35       89.60     37.28 o 
   6  11   0       93.29      119.59     34.62 o 
   7  11   0       92.37      102.23     31.25 o 
   8  11   0       46.57       75.62     33.32 o 
   9  11   0        7.35       14.37     28.68 o 
  10  11   0        9.85       47.70     26.76 o 
   0  12   0       18.61       23.58     27.08 o 
   1  12   0       13.30        1.96     16.41 o 
   2  12   0       54.04       69.64     29.71 o 
   3  12   0        0.71       21.25     21.91 o 
   4  12   0        6.29       32.97     24.19 o 
   5  12   0       16.84       31.68     27.57 o 
   6  12   0        1.07       36.66     29.53 o 
   7  12   0       30.02       18.49     25.93 o 
   8  12   0        7.59       19.23     29.20 o 
   1  13   0       15.97       36.97     27.15 o 
   2  13   0       28.45       40.10     24.23 o 
   3  13   0       81.44       79.25     38.78 o 
   4  13   0      103.49      146.90     45.02 o 
   5  13   0       27.76       31.86     29.03 o 
   6  13   0       21.71       57.50     35.68 o 
   0  14   0        4.05       -0.82     35.08 o 
   1  14   0        0.10       15.59     26.26 o 
   2  14   0        0.24       30.13     35.61 o 
   3  14   0        0.29       50.96     28.34 o 
 -16   1   1       61.57       80.67     32.51 o 
 -15   1   1        4.33        1.82     12.08 o 
 -14   1   1      126.07      104.61     19.18 o 
 -13   1   1       33.79       29.82     12.30 o 
 -12   1   1      492.65      560.89     23.25 o 
 -11   1   1     1642.18     1634.90     41.61 o 
 -10   1   1       14.30       29.33     10.75 o 
  -9   1   1     3463.72     3644.21     55.09 o 
  -8   1   1     8468.08     8061.07    115.13 o 
  -7   1   1      457.43      385.12     15.73 o 
  -6   1   1     4732.17     4681.39    120.60 o 
  -5   1   1    29521.27    30179.14    384.84 o 
  -4   1   1     1550.89     1508.46     21.40 o 
  -3   1   1      846.02      729.99     13.25 o 
  -2   1   1      110.81      120.13      5.84 o 
   1   1   1      787.35      703.86     22.27 o 
   2   1   1    60598.20    73446.34   1420.63 o 
   3   1   1    37343.51    40691.50    722.99 o 
   4   1   1    19473.80    21109.70    278.66 o 
   5   1   1    14849.30    14422.19    171.50 o 
   6   1   1    16933.54    17578.58    228.72 o 
   7   1   1     1799.90     1897.00     36.11 o 
   8   1   1      413.27      326.32     14.02 o 
   9   1   1      612.44      729.86     20.53 o 
  10   1   1     2265.20     2054.44     63.33 o 
  11   1   1      258.90      321.55     21.81 o 
  12   1   1        2.42        6.20     11.38 o 
  13   1   1      618.32      656.89     53.65 o 
  14   1   1      288.68      217.07     33.58 o 
  15   1   1       13.43        9.42     13.99 o 
 -16   2   1        0.58       20.56     17.62 o 
 -15   2   1       42.42       32.59     24.05 o 
 -14   2   1       96.04       67.95     17.16 o 
 -13   2   1        0.51       11.15     11.38 o 
 -12   2   1       29.06       29.69     13.45 o 
 -11   2   1      696.36      724.08     30.01 o 
 -10   2   1      115.19      108.65     11.27 o 
  -9   2   1      739.80      752.25     22.19 o 
  -8   2   1        7.79        5.62      6.07 o 
  -7   2   1     1149.16     1226.42     23.50 o 
  -6   2   1     7654.10     7718.10    132.47 o 
  -5   2   1      335.85      387.22     13.80 o 
  -4   2   1      369.01      435.84     13.18 o 
  -3   2   1     5700.20     5684.91     77.35 o 
  -2   2   1    39048.90    46812.74   1107.78 o 
  -1   2   1     2707.54     2656.58     40.69 o 
   0   2   1     9715.89     9055.76    240.71 o 
   1   2   1    10888.06    10834.03    158.40 o 
   2   2   1      770.48      940.49     23.31 o 
   3   2   1    19770.24    20701.13    337.86 o 
   4   2   1     1132.25     1095.37     22.47 o 
   5   2   1      594.73      619.95     23.86 o 
   6   2   1      489.87      535.80     18.17 o 
   7   2   1      247.11      204.72     15.53 o 
   8   2   1     5535.09     5395.63    101.92 o 
   9   2   1      551.90      505.98     19.80 o 
  10   2   1      264.09      283.61     18.39 o 
  11   2   1        2.85        6.97      9.71 o 
  12   2   1       13.54        3.38      9.40 o 
  13   2   1       30.01       14.19     16.62 o 
  14   2   1        0.09       -8.36     13.54 o 
  15   2   1        0.74        9.70     16.48 o 
 -15   3   1        9.14       25.52     16.12 o 
 -14   3   1       26.08       26.63     13.46 o 
 -13   3   1        0.06       11.03     12.80 o 
 -12   3   1      106.09      144.61     16.77 o 
 -11   3   1     1620.79     1589.95     42.01 o 
 -10   3   1      442.81      461.08     23.17 o 
  -9   3   1      604.37      684.23     23.26 o 
  -8   3   1     4414.92     4479.90     83.54 o 
  -7   3   1     2201.02     1965.80     44.76 o 
  -6   3   1    12218.58    12557.94    226.42 o 
  -5   3   1     5430.08     5111.74     70.23 o 
  -4   3   1      297.16      343.57     17.93 o 
  -3   3   1     2412.17     2355.87     44.70 o 
  -2   3   1     6304.87     6172.01     86.64 o 
  -1   3   1    13070.44    12636.70    191.93 o 
   0   3   1    10583.49     9815.22    194.91 o 
   1   3   1     2826.48     3157.59     69.69 o 
   2   3   1    42635.51    46935.19    951.87 o 
   3   3   1    28858.15    29225.59    536.82 o 
   4   3   1     4558.10     4252.19     76.46 o 
   5   3   1     9911.67     9769.73    143.16 o 
   6   3   1     8473.09     8057.69    353.09 o 
   7   3   1     1568.51     1640.55     38.43 o 
   8   3   1      298.76      270.67     16.61 o 
   9   3   1      557.02      627.70     22.14 o 
  10   3   1      921.14      948.18     30.46 o 
  11   3   1      633.99      667.83     28.82 o 
  12   3   1      155.08      155.05     18.23 o 
  13   3   1      258.59      240.30     23.61 o 
  14   3   1        9.26       27.86     20.20 o 
  15   3   1        0.20       21.46     22.84 o 
 -15   4   1        3.87       19.05     16.67 o 
 -14   4   1      114.00      103.45     30.50 o 
 -13   4   1      145.87      109.36     17.08 o 
 -12   4   1       67.98       68.04     15.16 o 
 -11   4   1      619.07      700.84     27.77 o 
 -10   4   1       32.73       40.79     11.30 o 
  -9   4   1     1006.42     1064.11     36.46 o 
  -8   4   1      581.44      628.70     25.84 o 
  -7   4   1       26.53       21.06      9.03 o 
  -6   4   1     8140.37     8557.51    129.89 o 
  -5   4   1     4593.78     4853.98     83.11 o 
  -4   4   1       42.27       74.50     11.73 o 
  -3   4   1    10157.54     9791.64    253.39 o 
  -2   4   1      382.17      322.62     20.31 o 
  -1   4   1       14.80       49.34      9.48 o 
   0   4   1    17192.96    16222.28    275.95 o 
   1   4   1     5927.59     5950.65    112.48 o 
   2   4   1     2500.90     2278.08     45.65 o 
   3   4   1     5800.23     6580.12    124.02 o 
   4   4   1     2164.96     2330.14     50.79 o 
   5   4   1    14905.09    15179.61    288.29 o 
   6   4   1     1438.51     1486.41     33.47 o 
   7   4   1      181.85      166.51     15.51 o 
   8   4   1      131.44      181.52     17.47 o 
   9   4   1      172.58      160.19     21.58 o 
  10   4   1       20.38       10.82     10.94 o 
  11   4   1      786.72      932.07     35.91 o 
  12   4   1       56.74       21.23     12.11 o 
  13   4   1       77.89       65.95     19.43 o 
  14   4   1       67.88       29.27     15.32 o 
  15   4   1        0.91       26.74     20.23 o 
 -15   5   1        0.73       19.93     18.33 o 
 -14   5   1       19.36       20.60     14.64 o 
 -13   5   1      109.36      122.68     20.02 o 
 -12   5   1        2.88      -12.49     12.71 o 
 -11   5   1      420.05      446.94     31.58 o 
 -10   5   1     1467.92     1668.27     48.45 o 
  -9   5   1      956.04     1158.40     37.63 o 
  -8   5   1     2211.31     2245.75     55.44 o 
  -7   5   1     1460.04     1472.81     41.38 o 
  -6   5   1        6.38       30.14     12.11 o 
  -5   5   1      808.10      839.64     29.41 o 
  -4   5   1       67.19       66.34     14.51 o 
  -3   5   1      213.32      320.67     20.75 o 
  -2   5   1     2873.67     3400.46     64.74 o 
  -1   5   1     3573.22     3441.19     74.50 o 
   0   5   1     2829.15     2701.97     51.46 o 
   1   5   1     4078.50     4127.75    112.62 o 
   2   5   1     8508.59     8192.13    238.01 o 
   3   5   1     4713.86     4404.73     80.99 o 
   4   5   1     3170.56     3333.90     75.04 o 
   5   5   1     3462.24     3510.78     74.22 o 
   6   5   1     2405.54     2637.67     67.12 o 
   7   5   1      950.14      973.20     28.98 o 
   8   5   1       64.91       53.52     14.57 o 
   9   5   1        2.59        6.32      9.94 o 
  10   5   1      177.17      172.11     21.27 o 
  11   5   1        0.11       12.05     14.70 o 
  12   5   1        9.08       39.79     16.59 o 
  13   5   1       61.41       47.79     16.55 o 
  14   5   1       19.29       30.17     15.77 o 
 -14   6   1       57.38       87.64     27.14 o 
 -13   6   1       31.73       40.02     23.92 o 
 -12   6   1        0.39       -7.05     13.93 o 
 -11   6   1      465.41      548.24     33.48 o 
 -10   6   1      721.82      773.64     36.67 o 
  -9   6   1      111.67      171.28     20.14 o 
  -8   6   1      232.41      234.47     21.52 o 
  -7   6   1      203.69      248.76     20.11 o 
  -6   6   1     3277.13     3443.47     86.47 o 
  -5   6   1       22.58       22.87     11.60 o 
  -4   6   1       11.31        4.21      9.66 o 
  -3   6   1     6534.48     6152.81    128.85 o 
  -2   6   1     3954.73     4133.23    113.69 o 
  -1   6   1       73.18       98.87     14.81 o 
   0   6   1     6207.50     5767.34    131.91 o 
   1   6   1     1262.59     1205.96     40.82 o 
   2   6   1     1332.92     1208.25     35.36 o 
   3   6   1      898.86      801.42     33.72 o 
   4   6   1     1042.85     1107.93     38.83 o 
   5   6   1     3516.58     3498.94     91.36 o 
   6   6   1      398.35      398.54     26.69 o 
   7   6   1      245.44      255.78     19.06 o 
   8   6   1     2923.49     3148.92     76.87 o 
   9   6   1       40.41       72.95     15.94 o 
  10   6   1       21.91       27.19     13.33 o 
  11   6   1      200.88      131.83     39.77 o 
  12   6   1       67.24       45.84     16.69 o 
  13   6   1        2.13        3.41     16.45 o 
  14   6   1       31.13       28.93     16.90 o 
 -14   7   1        0.13       25.76     16.42 o 
 -13   7   1       20.38       28.95     15.36 o 
 -12   7   1        7.02      -19.17     19.17 o 
 -11   7   1       46.89       33.18     20.94 o 
 -10   7   1      792.31      974.56     47.28 o 
  -9   7   1       98.55      163.12     18.17 o 
  -8   7   1      337.20      353.69     29.24 o 
  -7   7   1     2030.88     1937.51     95.75 o 
  -6   7   1      196.08      246.70     21.79 o 
  -5   7   1       34.13       47.46     15.72 o 
  -4   7   1      458.45      506.20     36.85 o 
  -3   7   1        5.57       34.61     14.70 o 
  -2   7   1      465.62      503.92     29.50 o 
  -1   7   1      689.24      685.11     31.25 o 
   0   7   1       92.43       87.27     16.46 o 
   1   7   1     4469.68     4613.95    105.92 o 
   2   7   1     2095.88     2117.38     58.50 o 
   3   7   1     2256.70     2308.65     63.82 o 
   4   7   1     4104.91     4410.66    131.31 o 
   5   7   1     1308.34     1438.40     50.44 o 
   6   7   1       52.53       82.40     19.09 o 
   7   7   1      438.42      458.17     34.01 o 
   8   7   1       18.32       27.91     15.86 o 
   9   7   1      231.96      257.77     23.15 o 
  10   7   1        4.12       16.95     16.62 o 
  11   7   1       12.46        5.86     15.87 o 
  12   7   1      132.43       99.65     38.63 o 
  13   7   1       26.00       26.22     14.91 o 
 -13   8   1       61.65      102.47     31.98 o 
 -12   8   1       22.87       14.56     19.62 o 
 -11   8   1       29.88       14.74     15.52 o 
 -10   8   1       95.01       29.86     15.63 o 
  -9   8   1        1.33      -13.56     14.95 o 
  -8   8   1        9.46       19.12     15.12 o 
  -7   8   1       59.40       49.94     22.99 o 
  -6   8   1      637.13      685.92     36.70 o 
  -5   8   1       97.78      113.88     21.74 o 
  -4   8   1       50.27       37.28     19.13 o 
  -3   8   1     2860.61     2772.52     70.84 o 
  -2   8   1     1797.29     1641.84     53.88 o 
  -1   8   1      131.11      129.50     21.20 o 
   0   8   1      672.52      593.74     39.52 o 
   1   8   1        2.18       12.62     15.92 o 
   2   8   1      211.30      215.37     24.72 o 
   3   8   1       80.09       69.75     18.52 o 
   4   8   1      213.92      235.48     29.18 o 
   5   8   1      821.19      967.21     54.91 o 
   6   8   1       96.09      102.42     26.04 o 
   7   8   1      435.27      397.22     31.93 o 
   8   8   1      459.08      567.05     43.58 o 
   9   8   1        3.33       -8.42     12.81 o 
  10   8   1       58.16       47.68     21.66 o 
  11   8   1      221.98      148.47     47.38 o 
  12   8   1        0.10        5.24     15.75 o 
 -12   9   1        2.87        0.83     18.51 o 
 -11   9   1        2.79      -16.62     17.76 o 
 -10   9   1       46.49       60.38     22.36 o 
  -9   9   1       24.92       25.63     15.05 o 
  -8   9   1        2.47       -9.90     17.31 o 
  -7   9   1      512.05      617.63     41.74 o 
  -6   9   1       62.25       80.66     27.73 o 
  -5   9   1       69.12       87.70     22.46 o 
  -4   9   1      186.26      199.13     31.23 o 
  -3   9   1        8.52       13.26     15.46 o 
  -2   9   1      454.01      488.73     34.71 o 
  -1   9   1        8.80        8.72     12.72 o 
   0   9   1       76.59       92.26     20.05 o 
   1   9   1      907.37     1047.85     49.26 o 
   2   9   1      524.53      541.46     38.12 o 
   3   9   1       47.60       58.63     20.27 o 
   4   9   1     1215.60     1457.73     61.53 o 
   5   9   1        3.73       19.83     16.05 o 
   6   9   1      119.97      107.62     22.68 o 
   7   9   1       95.33       97.23     24.89 o 
   8   9   1       32.77       23.85     24.15 o 
   9   9   1       25.75       38.67     22.17 o 
  10   9   1       46.71       19.10     13.59 o 
  11   9   1        0.15        1.50     12.94 o 
  12   9   1       30.11       48.69     29.02 o 
 -11  10   1        3.01       12.36     18.88 o 
 -10  10   1       31.74       31.13     19.69 o 
  -9  10   1       16.74       51.01     30.62 o 
  -8  10   1       12.34        5.32     14.48 o 
  -7  10   1       68.61       52.52     22.66 o 
  -6  10   1      140.35      130.89     27.31 o 
  -5  10   1      519.69      557.60     42.77 o 
  -4  10   1      246.98      262.50     32.79 o 
  -3  10   1      788.24      748.08     47.41 o 
  -2  10   1      337.03      302.18     37.57 o 
  -1  10   1      194.90      203.33     35.52 o 
   0  10   1      242.82      216.42     29.86 o 
   1  10   1      180.73      139.72     24.56 o 
   2  10   1       35.87       30.71     18.42 o 
   3  10   1       12.07       18.99     18.64 o 
   4  10   1      172.70      177.01     27.07 o 
   5  10   1      146.29      147.27     34.78 o 
   6  10   1      149.88       99.61     46.07 o 
   7  10   1      354.34      329.12    116.41 o 
   8  10   1      154.09      153.61     33.08 o 
   9  10   1       72.32       85.09     21.59 o 
  10  10   1       88.08       57.43     27.02 o 
  11  10   1       15.12       13.17     21.60 o 
 -10  11   1       46.18       55.16     22.33 o 
  -9  11   1       32.11       75.39     25.12 o 
  -8  11   1        0.93       24.66     21.01 o 
  -7  11   1        4.19       19.03     17.30 o 
  -6  11   1        0.85       -9.87     18.93 o 
  -5  11   1       35.09       38.01     24.99 o 
  -4  11   1        0.21        0.74     10.97 o 
  -3  11   1        7.22       -4.96     13.96 o 
  -2  11   1       89.29       51.77     22.90 o 
  -1  11   1        3.09       -7.36     16.30 o 
   0  11   1       26.29       27.04     18.09 o 
   1  11   1      274.29      210.60     62.30 o 
   2  11   1        1.31       -1.45     14.37 o 
   3  11   1        0.19        5.31     16.59 o 
   4  11   1      171.49      187.75     42.22 o 
   5  11   1       94.16       44.28     24.60 o 
   6  11   1        1.03        3.80     16.72 o 
   7  11   1       53.67       67.31     32.81 o 
   8  11   1        0.98       33.60     21.66 o 
   9  11   1        2.78        5.86     15.80 o 
  -8  12   1       16.62       10.25     21.04 o 
  -7  12   1        5.51        2.14     15.04 o 
  -6  12   1       19.08       46.86     25.45 o 
  -5  12   1      110.15       94.93     52.68 o 
  -4  12   1      255.36      213.29     48.99 o 
  -3  12   1      181.44      140.93     44.04 o 
  -2  12   1      362.93      434.89     85.30 o 
  -1  12   1      269.21      180.15    101.95 o 
   0  12   1      139.83      199.85     48.46 o 
   1  12   1       20.19       36.39     23.68 o 
   2  12   1        3.95       33.81     26.86 o 
   3  12   1        2.49       -0.02     13.94 o 
   4  12   1       36.77       48.04     32.51 o 
   5  12   1        6.72       -5.53     17.47 o 
   6  12   1       80.22      114.92     46.71 o 
   7  12   1      106.83      136.82     45.53 o 
   8  12   1       42.17       97.05     32.26 o 
  -6  13   1        0.06       39.49     23.10 o 
  -5  13   1        2.92       27.07     23.00 o 
  -4  13   1        0.03       -5.07     31.86 o 
  -3  13   1        0.22      -23.68     23.68 o 
  -2  13   1        7.86       -6.39     23.97 o 
  -1  13   1        2.09       24.82     23.74 o 
   0  13   1        5.48        9.39     23.60 o 
   1  13   1       21.23       -4.04     36.42 o 
   2  13   1        2.06        6.18     21.52 o 
   3  13   1       16.04       14.71     21.34 o 
   4  13   1       51.22       93.81     44.44 o 
   5  13   1        6.54      -17.84     25.23 o 
   6  13   1        6.17       30.60     31.56 o 
  -3  14   1       43.86       22.08     28.83 o 
  -2  14   1       41.23       83.70     27.97 o 
  -1  14   1       40.32       57.43     26.01 o 
   0  14   1        4.23      -28.64     28.64 o 
   1  14   1        0.36       -9.55     21.56 o 
   2  14   1        0.98        4.24     16.09 o 
 -16   0   2       83.40       55.51     45.55 o 
 -15   0   2       28.35       10.73     15.34 o 
 -14   0   2       28.46       37.58     19.35 o 
 -13   0   2      192.36      163.47     22.66 o 
 -12   0   2      378.57      464.88     45.94 o 
 -11   0   2       64.63       62.40     26.79 o 
 -10   0   2      138.07      123.88     20.48 o 
  -9   0   2     4590.82     4407.86    106.42 o 
  -8   0   2     1370.86     1467.98     44.11 o 
  -7   0   2     1118.93     1268.66     31.18 o 
  -6   0   2    31253.52    31075.43    657.72 o 
  -5   0   2    20433.94    20449.23    330.92 o 
  -4   0   2    27580.63    31620.60   1332.34 o 
  -3   0   2    84201.24   107634.68   2618.92 o 
  -2   0   2    12444.60    13456.00    563.70 o 
   2   0   2    89363.15   109600.95   3809.87 o 
   3   0   2    13807.33    14782.63    293.50 o 
   4   0   2      443.45      430.97     23.45 o 
   5   0   2    50007.06    55274.36   4806.77 o 
   6   0   2     6575.85     6942.10    159.81 o 
   7   0   2      470.98      555.86     39.97 o 
   8   0   2     6377.07     6092.00    290.18 o 
   9   0   2       63.49       52.24     15.14 o 
  10   0   2      274.19      289.55     43.15 o 
  11   0   2      522.18      508.24     36.39 o 
  12   0   2      198.95      184.71     26.69 o 
  13   0   2      262.82      270.08     33.63 o 
  14   0   2        6.40        2.50     15.10 o 
  15   0   2       35.13        3.53     19.28 o 
 -16   1   2        3.20        0.18     10.32 o 
 -15   1   2        1.26       -1.64      8.56 o 
 -14   1   2       12.76        5.56     11.39 o 
 -13   1   2        7.67        1.82      7.90 o 
 -12   1   2       99.81      102.80     13.24 o 
 -11   1   2      588.42      538.22     28.68 o 
 -10   1   2        0.18        4.42     10.83 o 
  -9   1   2       22.29       29.32      7.28 o 
  -8   1   2       52.91       57.74      7.04 o 
  -7   1   2      533.30      506.99     12.68 o 
  -6   1   2      314.70      324.25     12.41 o 
  -5   1   2     1335.28     1176.77     16.68 o 
  -4   1   2     2155.71     2276.83     32.48 o 
  -3   1   2      355.63      440.73      8.48 o 
  -2   1   2     8609.13     9600.17    218.41 o 
  -1   1   2     1240.49     1559.79     35.30 o 
   0   1   2      384.75      463.56      9.67 o 
   1   1   2     4445.31     4616.66     59.95 o 
   2   1   2    23774.23    25905.30   1468.12 o 
   3   1   2    18066.15    19475.25    618.59 o 
   4   1   2       36.66       33.05      5.45 o 
   5   1   2     1240.68     1277.26     19.10 o 
   6   1   2      559.43      587.37     13.97 o 
   7   1   2     1409.08     1285.62     24.33 o 
   8   1   2      269.81      250.17     12.42 o 
   9   1   2      210.08      219.24     20.62 o 
  10   1   2       47.89       45.76     12.37 o 
  11   1   2       69.08       73.49     13.99 o 
  12   1   2        2.56       13.32     14.76 o 
  13   1   2        7.38       10.39     14.25 o 
  14   1   2        1.09       12.43     15.11 o 
  15   1   2        0.23       19.15     15.91 o 
 -16   2   2       82.70       63.95     40.81 o 
 -15   2   2        5.52        6.04     11.81 o 
 -14   2   2       91.78       75.07     19.22 o 
 -13   2   2      119.79      134.36     17.21 o 
 -12   2   2      244.21      273.70     18.09 o 
 -11   2   2       14.52       27.85      9.94 o 
 -10   2   2       34.22       44.32     11.93 o 
  -9   2   2     4146.76     4197.64     75.20 o 
  -8   2   2     3319.71     3553.70     53.07 o 
  -7   2   2     2113.05     2192.92     33.06 o 
  -6   2   2    24831.92    24146.40    394.13 o 
  -5   2   2    15196.29    15921.87    227.50 o 
  -4   2   2     1118.91     1289.48     20.12 o 
  -3   2   2    17182.50    17151.31    318.85 o 
  -2   2   2      923.03      795.10     13.93 o 
  -1   2   2    12008.22    12399.68    176.34 o 
   0   2   2    12398.18    12935.63    256.66 o 
   1   2   2       79.85      106.76     10.43 o 
   2   2   2    11568.33    10843.27    296.16 o 
   3   2   2     2973.69     3048.42     56.63 o 
   4   2   2      396.40      414.50     17.34 o 
   5   2   2    28013.16    26119.72    477.27 o 
   6   2   2        8.60        9.90      5.70 o 
   7   2   2     1192.19     1321.82     29.95 o 
   8   2   2    10700.07    10258.71    217.12 o 
   9   2   2      155.87      143.08     13.31 o 
  10   2   2      390.88      388.51     19.41 o 
  11   2   2       80.63       69.54     16.21 o 
  12   2   2       24.46       25.14     20.05 o 
  13   2   2      320.76      388.24     32.97 o 
  14   2   2        0.15       18.11     15.81 o 
  15   2   2       24.04       31.63     22.84 o 
 -16   3   2       34.21       40.16     17.76 o 
 -15   3   2        0.10       -3.64     14.06 o 
 -14   3   2       63.40       62.85     15.85 o 
 -13   3   2       33.94       17.05     11.63 o 
 -12   3   2      207.49      185.63     16.81 o 
 -11   3   2      999.94     1024.08     29.55 o 
 -10   3   2      149.85      154.97     13.41 o 
  -9   3   2       79.20       80.25     10.94 o 
  -8   3   2     2256.40     2202.24     55.15 o 
  -7   3   2     1021.92      966.57     27.23 o 
  -6   3   2       19.98       11.93      5.87 o 
  -5   3   2     6578.00     5831.76    108.03 o 
  -4   3   2      505.71      388.08     13.73 o 
  -3   3   2     2282.95     1655.76     34.10 o 
  -2   3   2    10703.14    10394.85    155.45 o 
  -1   3   2     1007.64     1328.75     26.23 o 
   0   3   2    30780.87    31986.78    580.94 o 
   1   3   2      656.94      584.69     20.20 o 
   2   3   2      927.56      903.91     29.26 o 
   3   3   2     7703.91     7808.81    132.96 o 
   4   3   2     5301.31     5090.05     92.45 o 
   5   3   2     5236.12     5261.26     92.12 o 
   6   3   2      880.34      863.17     23.76 o 
   7   3   2     3803.66     3716.94     68.88 o 
   8   3   2      346.51      354.82     19.77 o 
   9   3   2       62.17       55.67     12.08 o 
  10   3   2      317.35      321.58     22.71 o 
  11   3   2      137.38      119.48     22.46 o 
  12   3   2       48.30       16.27     11.14 o 
  13   3   2       50.67       58.90     18.68 o 
  14   3   2       26.22       23.50     16.47 o 
  15   3   2        5.42       19.18     20.73 o 
 -15   4   2       27.19       19.56     14.88 o 
 -14   4   2       31.29       39.38     14.49 o 
 -13   4   2       76.75       72.21     15.18 o 
 -12   4   2        0.22       -0.41      9.08 o 
 -11   4   2      154.32      183.21     16.30 o 
 -10   4   2        3.96       12.26      8.05 o 
  -9   4   2      846.29      844.21     31.71 o 
  -8   4   2     3276.41     3420.53     70.48 o 
  -7   4   2      918.34      920.42     25.02 o 
  -6   4   2     4102.11     4107.88     80.58 o 
  -5   4   2     6875.35     6385.76    142.43 o 
  -4   4   2     1174.72     1108.35     23.74 o 
  -3   4   2     8085.38     8115.43    134.51 o 
  -2   4   2     2180.99     1939.47     44.27 o 
  -1   4   2     1335.91     1216.73     35.15 o 
   0   4   2        4.02        2.57      8.04 o 
   1   4   2     2762.26     2839.96     68.70 o 
   2   4   2    11042.67    11295.61    196.71 o 
   3   4   2     3536.13     3600.28     65.48 o 
   4   4   2    11675.60    12094.65    216.38 o 
   5   4   2     7204.09     7304.98    173.32 o 
   6   4   2     1796.38     1712.97     40.47 o 
   7   4   2     1370.27     1445.53     46.03 o 
   8   4   2     1970.56     2054.37     47.59 o 
   9   4   2       18.99       21.35     13.63 o 
  10   4   2       31.84       46.82     13.96 o 
  11   4   2      122.59       92.38     19.02 o 
  12   4   2       20.86       11.64     11.20 o 
  13   4   2       58.59       43.68     15.00 o 
  14   4   2        1.32        3.27     15.54 o 
 -15   5   2        3.79        6.39     11.06 o 
 -14   5   2       62.15       61.89     15.65 o 
 -13   5   2        0.16       -6.58     11.21 o 
 -12   5   2       39.12       28.48     11.29 o 
 -11   5   2      844.11      945.62     39.42 o 
 -10   5   2        5.85        9.03      9.77 o 
  -9   5   2       81.30       88.69     14.85 o 
  -8   5   2     2939.24     2914.70     55.86 o 
  -7   5   2      587.89      667.70     24.37 o 
  -6   5   2      797.74      877.41     35.14 o 
  -5   5   2     1963.50     1918.25     48.37 o 
  -4   5   2     1896.85     1885.06     53.53 o 
  -3   5   2     3054.87     2619.16     70.70 o 
  -2   5   2     3180.27     3151.69     57.68 o 
  -1   5   2      887.53      859.13     28.07 o 
   0   5   2    18936.53    18730.60    338.14 o 
   1   5   2      121.55      126.07     14.38 o 
   2   5   2     2654.78     2819.83     60.76 o 
   3   5   2     3321.71     3202.52     70.31 o 
   4   5   2     2158.85     2232.30     64.56 o 
   5   5   2      343.00      317.56     22.90 o 
   6   5   2     1353.19     1327.33     45.39 o 
   7   5   2      648.88      721.96     35.74 o 
   8   5   2      951.27      918.32     49.81 o 
   9   5   2       88.46       97.61     16.59 o 
  10   5   2      728.98      791.01     46.80 o 
  11   5   2       99.62       79.56     19.33 o 
  12   5   2        2.35       -4.30     15.17 o 
  13   5   2       54.20       40.99     23.95 o 
  14   5   2        7.43        5.16     18.01 o 
 -15   6   2       16.04       41.65     16.08 o 
 -14   6   2        0.01       11.79     13.95 o 
 -13   6   2       76.09       77.52     16.95 o 
 -12   6   2        9.79        3.29      9.30 o 
 -11   6   2      174.81      181.62     21.55 o 
 -10   6   2      215.88      166.02     22.43 o 
  -9   6   2      120.89      155.62     18.04 o 
  -8   6   2     2311.98     2553.11     63.45 o 
  -7   6   2      635.11      712.16     32.39 o 
  -6   6   2       37.07       27.95     12.77 o 
  -5   6   2     1950.78     1846.65     44.07 o 
  -4   6   2     2971.18     2653.57     58.36 o 
  -3   6   2        4.22       -2.26      7.78 o 
  -2   6   2      650.17      624.52     26.20 o 
  -1   6   2      663.48      646.72     27.46 o 
   0   6   2      177.34      172.67     19.62 o 
   1   6   2     2731.12     2879.51     71.06 o 
   2   6   2        5.90       16.91     10.59 o 
   3   6   2     1199.14     1157.51     37.38 o 
   4   6   2     6117.02     6289.29    133.86 o 
   5   6   2     2856.34     2843.26     68.83 o 
   6   6   2     2618.94     2898.71     76.77 o 
   7   6   2     1980.20     2193.11     63.56 o 
   8   6   2      168.08      221.86     22.06 o 
   9   6   2      122.07      111.14     20.01 o 
  10   6   2      160.16      107.30     25.06 o 
  11   6   2        6.10        3.71     11.74 o 
  12   6   2       33.33       25.97     16.11 o 
  13   6   2        1.75        4.82     11.73 o 
 -14   7   2       53.68      113.44     21.34 o 
 -13   7   2        2.59       -0.80     11.03 o 
 -12   7   2       45.91       38.98     19.90 o 
 -11   7   2      408.91      507.11     39.32 o 
 -10   7   2      150.74      139.42     23.43 o 
  -9   7   2       21.78       16.39     10.60 o 
  -8   7   2      838.76      919.28     34.52 o 
  -7   7   2      116.98      140.39     22.48 o 
  -6   7   2      200.05      195.14     19.15 o 
  -5   7   2      705.53      694.24     36.97 o 
  -4   7   2      569.46      555.59     26.91 o 
  -3   7   2     3837.18     3788.09     89.01 o 
  -2   7   2      296.14      307.40     30.05 o 
  -1   7   2     7025.09     6616.23    132.38 o 
   0   7   2     4901.58     4726.75     96.13 o 
   1   7   2      270.14      332.35     26.71 o 
   2   7   2        6.60        5.74     13.54 o 
   3   7   2     1642.72     1575.98     57.17 o 
   4   7   2       88.87       70.78     18.32 o 
   5   7   2        1.60       -2.59     12.59 o 
   6   7   2       10.95       24.81     20.00 o 
   7   7   2      652.95      796.74     42.40 o 
   8   7   2       33.82       26.74     14.09 o 
   9   7   2       11.64       11.53     15.27 o 
  10   7   2       60.35       67.86     31.37 o 
  11   7   2       70.46       60.31     25.57 o 
  12   7   2        2.77      -17.49     21.43 o 
  13   7   2      138.52      140.56     45.65 o 
 -13   8   2        0.62       16.67     21.11 o 
 -12   8   2       15.96       65.57     24.84 o 
 -11   8   2      115.39       87.33     35.82 o 
 -10   8   2      171.95      164.49     32.32 o 
  -9   8   2       61.56       56.26     14.87 o 
  -8   8   2      316.58      396.94     40.20 o 
  -7   8   2      815.45      907.37     43.71 o 
  -6   8   2       50.02       56.87     20.34 o 
  -5   8   2     1374.81     1332.89     62.92 o 
  -4   8   2     1064.08     1070.47     43.35 o 
  -3   8   2       91.18       76.96     17.43 o 
  -2   8   2      175.25      164.47     21.86 o 
  -1   8   2     1523.60     1491.53     48.34 o 
   0   8   2      409.53      392.25     27.38 o 
   1   8   2     1050.78     1073.44     47.29 o 
   2   8   2      189.55      221.60     30.46 o 
   3   8   2     2061.40     2359.30     98.45 o 
   4   8   2     1981.14     2097.69     93.58 o 
   5   8   2        3.74       10.60     13.11 o 
   6   8   2       44.00       63.65     20.95 o 
   7   8   2      449.04      621.10     43.85 o 
   8   8   2       45.45       30.48     15.04 o 
   9   8   2       88.10       75.53     22.29 o 
  10   8   2      308.69      310.11     49.55 o 
  11   8   2        0.01        6.27     16.73 o 
  12   8   2        5.79       24.66     22.18 o 
 -12   9   2       12.65       11.74     17.74 o 
 -11   9   2      145.71       76.09     44.64 o 
 -10   9   2      128.93       83.23     23.72 o 
  -9   9   2       66.33       18.36     14.45 o 
  -8   9   2      212.49      198.26     44.36 o 
  -7   9   2      330.92      408.34     45.00 o 
  -6   9   2        0.53       -1.84     13.50 o 
  -5   9   2        6.80       25.71     14.08 o 
  -4   9   2      245.93      253.09     25.05 o 
  -3   9   2     1014.18      963.36     47.19 o 
  -2   9   2      469.75      510.73     40.53 o 
  -1   9   2      365.89      339.24     32.21 o 
   0   9   2     1559.02     1571.43     66.98 o 
   1   9   2      593.79      638.37     48.25 o 
   2   9   2      958.39     1096.44     59.45 o 
   3   9   2      149.80      141.20     28.47 o 
   4   9   2       49.08       49.25     24.02 o 
   5   9   2        6.83        7.22     14.02 o 
   6   9   2       22.95       54.14     23.25 o 
   7   9   2      150.50      121.33     27.30 o 
   8   9   2       57.18       34.31     20.38 o 
   9   9   2      162.56      121.06     37.46 o 
  10   9   2      320.66      302.79     74.32 o 
  11   9   2       35.49       41.80     25.17 o 
 -11  10   2        8.16        7.14     13.64 o 
 -10  10   2       39.05       54.02     24.69 o 
  -9  10   2        0.71        4.78     13.39 o 
  -8  10   2      122.96       90.01     27.06 o 
  -7  10   2      377.55      429.77     87.54 o 
  -6  10   2       72.86      103.54     23.33 o 
  -5  10   2       39.78       48.60     17.81 o 
  -4  10   2      445.37      497.61     36.31 o 
  -3  10   2       29.51       33.53     18.10 o 
  -2  10   2      143.80      123.85     23.90 o 
  -1  10   2      199.36      198.14     28.09 o 
   0  10   2      125.50       94.26     22.20 o 
   1  10   2      106.47      116.50     27.01 o 
   2  10   2        0.29       -1.61     19.64 o 
   3  10   2      157.62      164.75     31.39 o 
   4  10   2      141.97      125.68     39.69 o 
   5  10   2        3.30       -6.91     18.05 o 
   6  10   2      182.39      131.71     62.74 o 
   7  10   2      294.49      298.27     66.51 o 
   8  10   2        0.71       21.52     23.80 o 
   9  10   2       41.20       85.31     37.60 o 
  10  10   2       73.98       33.89     31.21 o 
 -10  11   2      101.90      129.29     45.55 o 
  -9  11   2       25.23       36.36     21.00 o 
  -8  11   2       15.57       21.37     25.75 o 
  -7  11   2        6.02       26.35     22.11 o 
  -6  11   2        0.95       -8.89     16.74 o 
  -5  11   2      106.97       77.68     23.34 o 
  -4  11   2        2.74       12.15     17.87 o 
  -3  11   2       57.47       53.21     21.85 o 
  -2  11   2      218.54      183.50     42.48 o 
  -1  11   2      301.56      327.74     38.19 o 
   0  11   2      319.67      368.22     46.21 o 
   1  11   2      264.04      205.51     49.30 o 
   2  11   2      136.40       92.68     24.52 o 
   3  11   2       56.51       52.71     32.17 o 
   4  11   2       12.02       38.04     25.01 o 
   5  11   2        5.30        6.01     23.79 o 
   6  11   2       73.39       63.99     38.00 o 
   7  11   2       86.21       85.89     38.71 o 
   8  11   2       64.17       93.47     36.19 o 
   9  11   2       87.72      120.29     28.23 o 
  -9  12   2       14.18        5.13     19.71 o 
  -8  12   2        4.21       15.40     25.15 o 
  -7  12   2       11.53       20.79     29.17 o 
  -6  12   2        0.44       43.05     49.75 o 
  -5  12   2        0.23       -0.15     16.55 o 
  -4  12   2       15.16       26.06     24.33 o 
  -3  12   2       10.31       18.99     24.08 o 
  -2  12   2        3.24       36.40     21.75 o 
  -1  12   2       30.69       32.22     24.55 o 
   0  12   2        4.89       -0.17     21.51 o 
   1  12   2       12.69        1.72     31.58 o 
   2  12   2        7.11        7.34     16.38 o 
   3  12   2       33.63       31.71     46.58 o 
   4  12   2       19.78       31.03     31.67 o 
   5  12   2        0.01      -32.69     32.69 o 
   6  12   2       30.20       70.25     30.92 o 
   7  12   2       13.68       11.69     22.33 o 
  -6  13   2        0.77       33.77     31.25 o 
  -5  13   2       13.97       10.94     23.84 o 
  -4  13   2       77.26       91.69     32.02 o 
  -3  13   2      115.56      109.66     47.35 o 
  -2  13   2      270.62      263.47     49.97 o 
  -1  13   2      133.72      140.04     46.54 o 
   0  13   2       32.96       16.64     24.98 o 
   1  13   2       70.19       93.18     39.69 o 
   2  13   2       54.98       30.22     25.01 o 
   3  13   2       21.34       54.44     26.78 o 
   4  13   2        8.77       30.14     25.37 o 
   5  13   2        0.53      -19.36     33.93 o 
  -3  14   2        1.03      -12.34     20.64 o 
  -2  14   2        0.41       53.23     35.17 o 
  -1  14   2        0.55        4.67     21.31 o 
   0  14   2        0.02      -25.40     25.40 o 
   1  14   2        1.71      -22.85     26.22 o 
   2  14   2        0.60       28.93     25.88 o 
 -16   1   3        0.15        8.81     10.90 o 
 -15   1   3        6.72        1.24     10.42 o 
 -14   1   3      612.17      700.04     27.55 o 
 -13   1   3       48.80       52.52     14.43 o 
 -12   1   3        2.25       11.81      8.56 o 
 -11   1   3     3028.13     3104.55     59.64 o 
 -10   1   3       19.31       16.29      7.65 o 
  -9   1   3      703.51      646.80     17.61 o 
  -8   1   3     2759.78     2815.41     36.16 o 
  -7   1   3     4077.82     4223.09     47.17 o 
  -6   1   3    30053.15    29729.82    403.03 o 
  -5   1   3     1528.81     1528.41     18.19 o 
  -4   1   3    17920.13    18310.31    410.60 o 
  -3   1   3    48120.25    54692.44    980.06 o 
  -2   1   3     1819.53     2015.53     37.73 o 
  -1   1   3     1813.46     1749.97     26.21 o 
   0   1   3     2569.94     2523.83     29.30 o 
   1   1   3      114.99      121.82      4.94 o 
   2   1   3        8.87       14.06      8.67 o 
   3   1   3     2195.08     2316.96     30.98 o 
   4   1   3    10902.71    10106.94    232.01 o 
   5   1   3    11663.00    11864.16    168.56 o 
   6   1   3       32.05       30.09      7.44 o 
   7   1   3    10829.24    10775.47    171.40 o 
   8   1   3     5263.28     5429.32    106.98 o 
   9   1   3        2.79       11.33      7.65 o 
  10   1   3     1014.23      912.09     39.98 o 
  11   1   3     1301.92     1353.47     51.25 o 
  12   1   3       76.56       72.92     24.70 o 
  13   1   3       15.65        9.91     13.62 o 
  14   1   3       24.22       55.51     18.61 o 
 -16   2   3       16.66       25.58     19.65 o 
 -15   2   3        4.90        7.71     12.07 o 
 -14   2   3        5.21        2.77      8.33 o 
 -13   2   3       23.98       20.03     12.20 o 
 -12   2   3      676.57      748.50     34.56 o 
 -11   2   3       44.15       47.97      9.33 o 
 -10   2   3      199.05      198.31     11.78 o 
  -9   2   3     1362.52     1339.35     27.54 o 
  -8   2   3      106.55      130.88     11.20 o 
  -7   2   3     3526.40     3354.35     42.78 o 
  -6   2   3     5118.21     5524.32     79.39 o 
  -5   2   3     2002.40     1941.25     26.82 o 
  -4   2   3      199.63      215.36      7.66 o 
  -3   2   3      102.94       90.74      5.17 o 
  -2   2   3     2061.90     2105.90     31.55 o 
  -1   2   3     2430.67     2174.21     31.81 o 
   0   2   3       75.70       46.55      9.54 o 
   1   2   3       68.62       77.65     10.12 o 
   2   2   3     7536.12     7543.35    145.55 o 
   3   2   3     1489.97     1553.35     22.41 o 
   4   2   3       21.07       28.05      7.19 o 
   5   2   3      606.89      588.44     20.06 o 
   6   2   3       12.92       24.35      8.51 o 
   7   2   3     2135.90     2264.51     49.87 o 
   8   2   3      104.99       87.72     13.38 o 
   9   2   3       21.48        8.43      7.62 o 
  10   2   3      429.04      473.02     27.43 o 
  11   2   3       53.50       56.84     16.21 o 
  12   2   3        0.07        5.24     15.70 o 
  13   2   3      149.96      116.50     31.33 o 
  14   2   3        0.78       20.62     18.41 o 
 -16   3   3       50.59       41.80     19.03 o 
 -15   3   3       13.08       15.70     13.61 o 
 -14   3   3      442.97      484.93     27.89 o 
 -13   3   3      131.70      138.56     15.05 o 
 -12   3   3        4.81       18.88     10.06 o 
 -11   3   3      653.63      715.10     24.88 o 
 -10   3   3      162.39      132.74     12.44 o 
  -9   3   3      677.98      670.75     18.07 o 
  -8   3   3       50.03       61.58     11.20 o 
  -7   3   3     2406.59     2354.14     43.14 o 
  -6   3   3    11865.11    12078.39    161.29 o 
  -5   3   3     1455.36     1391.57     21.03 o 
  -4   3   3     3717.57     3613.22     44.31 o 
  -3   3   3    16850.93    15086.27    230.42 o 
  -2   3   3     6939.34     6820.51    105.15 o 
  -1   3   3    10218.66     9996.19    145.88 o 
   0   3   3    29588.85    30062.57    535.68 o 
   1   3   3      257.03      209.34     14.29 o 
   2   3   3       19.04       19.57      9.66 o 
   3   3   3       69.41       80.49     14.43 o 
   4   3   3     2855.37     2621.09     60.26 o 
   5   3   3     3306.65     3317.73     71.79 o 
   6   3   3     3170.07     3142.75     56.18 o 
   7   3   3     3296.64     3018.66     54.30 o 
   8   3   3     3769.78     3849.49     88.96 o 
   9   3   3       54.31       57.87     14.08 o 
  10   3   3     1289.80     1323.80     45.62 o 
  11   3   3      117.24      140.23     33.82 o 
  12   3   3       76.63       82.33     23.87 o 
  13   3   3        4.47       13.60     16.37 o 
  14   3   3       48.64       46.48     23.37 o 
 -16   4   3       65.46       70.01     30.69 o 
 -15   4   3       61.25       62.04     21.11 o 
 -14   4   3       22.80       30.35     13.87 o 
 -13   4   3       66.78       62.60     15.55 o 
 -12   4   3      549.83      670.85     34.65 o 
 -11   4   3      120.76      130.47     17.30 o 
 -10   4   3      445.08      545.11     20.92 o 
  -9   4   3     2574.65     2744.22     72.14 o 
  -8   4   3      936.03     1003.21     29.86 o 
  -7   4   3     1038.96      982.58     22.89 o 
  -6   4   3     2620.22     2805.17     45.48 o 
  -5   4   3     2212.44     2042.81     45.83 o 
  -4   4   3     3004.66     2963.28     50.93 o 
  -3   4   3     6893.44     6557.46     99.04 o 
  -2   4   3       60.11      150.24     21.34 o 
  -1   4   3     8757.32     8071.13    169.45 o 
   0   4   3      921.72     1118.62     27.61 o 
   1   4   3      864.54      971.75     31.00 o 
   2   4   3    10852.43    11020.32    211.74 o 
   3   4   3      257.60      223.52     19.90 o 
   4   4   3     5911.44     6092.02    128.86 o 
   5   4   3     1171.30     1197.94     30.74 o 
   6   4   3      179.73      187.29     19.01 o 
   7   4   3     1078.94     1097.68     37.02 o 
   8   4   3      257.88      273.27     17.20 o 
   9   4   3       11.08       12.56     11.78 o 
  10   4   3      890.30     1003.38     31.85 o 
  11   4   3       22.91       28.70     11.09 o 
  12   4   3       12.49       -0.17      8.53 o 
  13   4   3      104.86       86.32     31.37 o 
  14   4   3        0.49       11.75     16.98 o 
 -15   5   3       15.21       17.47     13.88 o 
 -14   5   3       73.17       82.56     17.06 o 
 -13   5   3      333.68      327.37     28.23 o 
 -12   5   3       45.79       68.60     13.78 o 
 -11   5   3       36.31       25.98     11.93 o 
 -10   5   3       83.63       80.17     15.03 o 
  -9   5   3      297.93      346.34     25.53 o 
  -8   5   3      506.10      458.04     18.18 o 
  -7   5   3       55.97       50.21      8.54 o 
  -6   5   3     2763.90     2969.89    108.80 o 
  -5   5   3     3299.01     3520.27    170.85 o 
  -4   5   3     2345.23     2146.29     43.20 o 
  -3   5   3    12034.59    10849.33    274.93 o 
  -2   5   3     8526.07     8318.61    145.17 o 
  -1   5   3     2918.63     2841.68     57.90 o 
   0   5   3     1651.69     1454.66     47.24 o 
   1   5   3     1906.16     2358.25     53.14 o 
   2   5   3      163.23      182.75     27.95 o 
   3   5   3      283.44      328.87     22.18 o 
   4   5   3      886.09      945.48     35.52 o 
   5   5   3      949.22      955.02     43.50 o 
   6   5   3     1259.79     1333.48     39.85 o 
   7   5   3     2074.80     1983.70     57.16 o 
   8   5   3      101.01       91.56     16.01 o 
   9   5   3      515.40      584.19     26.80 o 
  10   5   3      154.57      145.16     27.45 o 
  11   5   3      144.88      118.25     19.90 o 
  12   5   3       23.11       22.56     11.37 o 
  13   5   3       40.90       14.89     27.19 o 
 -15   6   3       15.22       88.12     33.11 o 
 -14   6   3        5.17       34.32     20.87 o 
 -13   6   3      146.97      128.61     20.86 o 
 -12   6   3      260.63      330.73     25.91 o 
 -11   6   3      132.09      159.43     23.21 o 
 -10   6   3        6.38       24.09     17.86 o 
  -9   6   3      926.96     1027.52     40.06 o 
  -8   6   3     1119.77     1248.28     44.20 o 
  -7   6   3      460.08      508.22     24.68 o 
  -6   6   3     2656.94     2613.96     99.18 o 
  -5   6   3     2405.29     2340.62     53.24 o 
  -4   6   3      657.03      622.29     26.89 o 
  -3   6   3      305.54      287.59     23.26 o 
  -2   6   3       45.13       41.85     11.13 o 
  -1   6   3     7675.12     7301.41    153.55 o 
   0   6   3      874.06      808.09     31.96 o 
   1   6   3      210.04      242.62     23.72 o 
   2   6   3     5463.54     5489.72    158.26 o 
   3   6   3      548.34      587.33     33.29 o 
   4   6   3       24.21        7.07     12.60 o 
   5   6   3     1093.06     1219.13     50.71 o 
   6   6   3       86.50       74.94     20.67 o 
   7   6   3      394.60      408.91     26.49 o 
   8   6   3        1.57        0.51     10.04 o 
   9   6   3       11.95        3.91      9.84 o 
  10   6   3      567.94      588.70     39.91 o 
  11   6   3       17.59        5.99     11.06 o 
  12   6   3       35.74       22.84     16.78 o 
  13   6   3      159.52      151.44     42.45 o 
 -14   7   3       35.13       47.51     17.13 o 
 -13   7   3      177.61      175.20     40.63 o 
 -12   7   3        3.09       29.59     15.13 o 
 -11   7   3       13.52       25.87     15.78 o 
 -10   7   3       99.06       84.00     17.48 o 
  -9   7   3        0.26       14.19     11.68 o 
  -8   7   3      770.37      863.89     32.37 o 
  -7   7   3        0.48       11.69     11.63 o 
  -6   7   3       82.61       82.57     14.76 o 
  -5   7   3     3492.71     3490.88     85.81 o 
  -4   7   3      893.58      882.37     32.32 o 
  -3   7   3     1850.02     1659.84     47.36 o 
  -2   7   3     4838.00     4849.62    109.18 o 
  -1   7   3     1311.13     1196.53     41.25 o 
   0   7   3      659.18      717.56     31.96 o 
   1   7   3     1950.81     2189.00     61.29 o 
   2   7   3       24.45       37.88     18.57 o 
   3   7   3      732.57      788.00     41.56 o 
   4   7   3      240.42      233.63     24.29 o 
   5   7   3       43.95       56.12     21.01 o 
   6   7   3      913.84     1014.17     50.65 o 
   7   7   3      314.23      350.01     35.95 o 
   8   7   3       68.81       77.10     18.36 o 
   9   7   3      446.35      532.45     55.53 o 
  10   7   3      213.51      173.26     56.65 o 
  11   7   3        0.06        5.80     11.40 o 
  12   7   3       69.67       67.56     29.66 o 
 -13   8   3       11.30       33.46     21.33 o 
 -12   8   3       21.75       27.85     19.74 o 
 -11   8   3      149.60      151.47     27.80 o 
 -10   8   3        0.05        8.40     10.09 o 
  -9   8   3      373.53      446.67     29.57 o 
  -8   8   3      405.80      441.86     29.28 o 
  -7   8   3      208.89      187.74     27.70 o 
  -6   8   3      475.36      523.93     30.73 o 
  -5   8   3      771.27      790.29     39.25 o 
  -4   8   3      325.12      265.69     24.38 o 
  -3   8   3      298.40      295.48     29.36 o 
  -2   8   3      123.43      116.58     18.42 o 
  -1   8   3     1855.55     1929.33     56.87 o 
   0   8   3      522.91      469.38     30.92 o 
   1   8   3      337.87      343.64     28.23 o 
   2   8   3     2047.30     2096.73     76.90 o 
   3   8   3      691.82      657.75     47.54 o 
   4   8   3      111.37      111.51     28.61 o 
   5   8   3      295.64      353.41     44.05 o 
   6   8   3      139.37      136.02     25.82 o 
   7   8   3        1.82        8.58     15.93 o 
   8   8   3       26.88       16.65     15.35 o 
   9   8   3       31.83       28.87     27.46 o 
  10   8   3       49.36       41.50     21.56 o 
  11   8   3       35.67       44.96     19.61 o 
  12   8   3       78.55      128.87     42.52 o 
 -13   9   3       22.80       20.61     22.24 o 
 -12   9   3       17.96       20.89     22.37 o 
 -11   9   3       30.37       -4.41     16.72 o 
 -10   9   3       26.94       47.71     21.84 o 
  -9   9   3        1.04       -2.50     10.32 o 
  -8   9   3      333.93      367.81     37.80 o 
  -7   9   3       38.23       56.40     17.01 o 
  -6   9   3       42.38       34.46     14.79 o 
  -5   9   3      847.27      977.44     56.61 o 
  -4   9   3      313.18      333.93     26.76 o 
  -3   9   3       86.59       96.94     19.04 o 
  -2   9   3     2181.24     2236.28     96.47 o 
  -1   9   3      167.08      149.18     32.05 o 
   0   9   3        4.58        1.42     12.13 o 
   1   9   3      116.00      163.64     24.89 o 
   2   9   3        0.76      -10.59     15.83 o 
   3   9   3      129.17      153.64     29.42 o 
   4   9   3       65.26       79.12     21.50 o 
   5   9   3      131.08      119.34     29.98 o 
   6   9   3      111.14      112.85     28.38 o 
   7   9   3       26.67       40.92     20.85 o 
   8   9   3       33.08       11.64     13.79 o 
   9   9   3      347.82      331.63     94.03 o 
  10   9   3      148.81      108.57     41.82 o 
  11   9   3        8.25       16.44     17.45 o 
 -12  10   3        9.40       10.81     22.90 o 
 -11  10   3       71.47       84.66     30.43 o 
 -10  10   3       41.63       39.99     18.14 o 
  -9  10   3       51.62       57.56     24.64 o 
  -8  10   3      459.09      498.69     39.51 o 
  -7  10   3      171.89      181.42     58.38 o 
  -6  10   3       23.84       30.68     25.00 o 
  -5  10   3       38.16       46.07     20.11 o 
  -4  10   3       97.45       66.79     24.42 o 
  -3  10   3       35.77       53.79     18.02 o 
  -2  10   3       77.02       86.34     20.83 o 
  -1  10   3      275.71      234.82     30.01 o 
   0  10   3      826.61      910.44     51.97 o 
   1  10   3      765.36      858.08     51.04 o 
   2  10   3     1207.70     1259.94     61.06 o 
   3  10   3      754.75      792.14     51.00 o 
   4  10   3      259.36      175.47     40.36 o 
   5  10   3      192.42      166.66     55.20 o 
   6  10   3        7.81        3.55     16.42 o 
   7  10   3        5.12       10.68     22.82 o 
   8  10   3       25.02       24.47     29.04 o 
   9  10   3       78.73       74.86     33.45 o 
  10  10   3       26.24       29.11     19.48 o 
 -10  11   3        2.75       16.80     18.34 o 
  -9  11   3        3.49        3.68     16.98 o 
  -8  11   3       56.91       31.25     18.23 o 
  -7  11   3        2.08        6.56     25.31 o 
  -6  11   3        5.66        3.13     11.95 o 
  -5  11   3      241.71      172.98     43.09 o 
  -4  11   3      105.74      151.08     39.60 o 
  -3  11   3      110.05      102.39     33.55 o 
  -2  11   3      187.27      145.59     43.51 o 
  -1  11   3      204.86      197.52     38.68 o 
   0  11   3        2.76       -5.37     14.90 o 
   1  11   3       85.88       93.44     27.49 o 
   2  11   3       10.32       11.98     20.17 o 
   3  11   3       19.91       62.35     35.21 o 
   4  11   3        4.53      -20.98     20.98 o 
   5  11   3        6.06       22.73     22.53 o 
   6  11   3       51.40       78.64     42.79 o 
   7  11   3       10.83       54.99     32.04 o 
   8  11   3        0.24      -21.36     23.23 o 
   9  11   3       29.86       49.38     27.75 o 
  -9  12   3       25.26       56.60     23.56 o 
  -8  12   3       70.52      106.96     29.23 o 
  -7  12   3       99.98      101.66     37.70 o 
  -6  12   3        3.69       32.51     23.47 o 
  -5  12   3       24.93       23.00     16.60 o 
  -4  12   3       10.34       26.75     21.96 o 
  -3  12   3       32.88       15.53     16.93 o 
  -2  12   3       25.38       37.08     23.76 o 
  -1  12   3       10.98        3.02     13.12 o 
   0  12   3      137.27      153.14     47.25 o 
   1  12   3      188.26      154.17     45.38 o 
   2  12   3      117.75      104.37     42.35 o 
   3  12   3      154.65      219.60     47.86 o 
   4  12   3      247.94      254.52     74.64 o 
   5  12   3      136.29      181.18     53.63 o 
   6  12   3       14.38       84.88     46.51 o 
   7  12   3        1.11       72.62     47.98 o 
  -7  13   3        7.90        6.26     18.02 o 
  -6  13   3        5.30       50.08     22.75 o 
  -5  13   3        6.01       34.20     23.65 o 
  -4  13   3        8.37       14.90     21.11 o 
  -3  13   3        0.01        3.86     27.72 o 
  -2  13   3        1.06        5.00     20.56 o 
  -1  13   3       11.93       13.08     31.38 o 
   0  13   3       14.25       46.48     23.93 o 
   1  13   3       24.32       48.08     31.43 o 
   2  13   3       38.24       36.77     28.27 o 
   3  13   3        2.16       16.68     31.99 o 
   4  13   3        0.78        7.50     21.19 o 
   5  13   3        0.83        0.95     16.51 o 
  -2  14   3       10.45        6.77     19.87 o 
  -1  14   3        6.89       36.97     26.93 o 
   0  14   3       14.61       -3.48     28.15 o 
   1  14   3       49.25       43.99     28.44 o 
 -16   0   4       75.93       32.46     36.45 o 
 -15   0   4      171.20       31.81     42.54 o 
 -14   0   4      169.15       13.28     14.45 o 
 -13   0   4       41.50       21.77     10.89 o 
 -12   0   4     1944.73     1935.13     75.01 o 
 -11   0   4     5333.32     5053.90    125.37 o 
 -10   0   4        2.11       -2.92      9.19 o 
  -9   0   4     3188.26     3140.70     73.88 o 
  -8   0   4     4317.40     4252.77    151.31 o 
  -7   0   4     5414.01     5266.79     98.91 o 
  -6   0   4     1018.36     1043.77     21.39 o 
  -5   0   4     1793.91     1858.48     41.71 o 
  -4   0   4    58999.09    71465.67   1701.72 o 
  -3   0   4     7896.68     6990.28    168.97 o 
  -2   0   4      891.97     1156.67     17.60 o 
  -1   0   4    56661.73    67910.72   1642.21 o 
   0   0   4    18662.09    21345.00    612.53 o 
   2   0   4    72799.31    85604.00   4112.74 o 
   3   0   4     6607.39     6543.54    125.18 o 
   4   0   4     5437.31     5326.12    103.09 o 
   5   0   4        2.24       58.82     33.43 o 
   6   0   4       23.85       36.20     14.39 o 
   7   0   4     6780.91     6901.63    167.98 o 
   8   0   4      514.27      575.67     27.41 o 
   9   0   4      172.30      144.78     25.83 o 
  10   0   4     2533.91     2538.07     95.15 o 
  11   0   4      457.58      516.10     31.12 o 
  12   0   4      127.65       81.25     22.97 o 
  13   0   4      196.44      197.90    207.62 o 
  14   0   4       21.20       36.77     28.75 o 
 -16   1   4        0.07       -0.64      8.25 o 
 -15   1   4       22.09       11.35     15.18 o 
 -14   1   4        5.40        2.83      7.62 o 
 -13   1   4       85.50       61.64     19.53 o 
 -12   1   4       25.91       18.34      9.41 o 
 -11   1   4        7.12       15.08      8.20 o 
 -10   1   4        0.39        0.72      5.05 o 
  -9   1   4      151.77      163.36      9.04 o 
  -8   1   4     1320.52     1249.81     25.71 o 
  -7   1   4        5.62       25.85      5.75 o 
  -6   1   4     1023.79      888.41     12.44 o 
  -5   1   4       55.20       65.04      3.38 o 
  -4   1   4     2406.29     2588.88     38.16 o 
  -3   1   4     8790.43     9338.10    260.31 o 
  -2   1   4     4639.28     5092.99     53.93 o 
  -1   1   4       39.03       43.23      5.17 o 
   0   1   4     3007.16     3035.07     32.40 o 
   1   1   4      292.49      298.30     27.40 o 
   2   1   4     8410.09     8336.05    193.49 o 
   3   1   4      101.69      130.84     21.07 o 
   4   1   4      299.38      319.25     24.70 o 
   5   1   4     1799.50     1915.19     38.21 o 
   6   1   4      536.27      552.32     14.94 o 
   7   1   4       47.14       52.52      7.69 o 
   8   1   4       12.50       16.15     10.01 o 
   9   1   4       33.26       31.59     15.57 o 
  10   1   4        0.71        6.25     10.43 o 
  11   1   4        0.90      -11.33     15.32 o 
  12   1   4       18.65        9.43     12.95 o 
  13   1   4       13.29       42.86     18.89 o 
  14   1   4        6.16        1.00     14.77 o 
 -16   2   4        5.50       21.71     20.63 o 
 -15   2   4       69.92       71.51     27.85 o 
 -14   2   4      388.30      409.99     35.46 o 
 -13   2   4        0.99       10.58      7.82 o 
 -12   2   4      912.06      894.02     30.38 o 
 -11   2   4     1904.95     1982.85     36.26 o 
 -10   2   4        0.27       -0.83      9.26 o 
  -9   2   4     1622.58     1604.91     30.80 o 
  -8   2   4     4770.74     4957.01     75.96 o 
  -7   2   4     2366.83     2392.45     32.08 o 
  -6   2   4      244.99      295.84      7.80 o 
  -5   2   4      263.10      288.59      8.17 o 
  -4   2   4    25066.46    26119.40    967.83 o 
  -3   2   4     7224.57     6802.25    105.32 o 
  -2   2   4       28.21       52.03      5.53 o 
  -1   2   4    78546.49    92629.57   1991.35 o 
   0   2   4    25801.77    26871.82    564.15 o 
   1   2   4     1322.35     1339.35     32.18 o 
   2   2   4    14802.95    14786.57    433.79 o 
   3   2   4     4291.68     4020.54     85.57 o 
   4   2   4     2539.77     2266.27     67.64 o 
   5   2   4     1190.16     1235.56     22.08 o 
   6   2   4      208.28      226.12      9.73 o 
   7   2   4     4608.65     4603.98    101.44 o 
   8   2   4      726.11      777.61     33.04 o 
   9   2   4      722.16      667.78     30.90 o 
  10   2   4     1268.45     1322.38     52.08 o 
  11   2   4      243.72      297.68     28.03 o 
  12   2   4       48.54       27.51     16.56 o 
  13   2   4      316.92      317.09     72.20 o 
  14   2   4       22.54       19.38     19.30 o 
 -16   3   4        2.59        8.70     18.71 o 
 -15   3   4        0.19        5.11     14.00 o 
 -14   3   4      198.48      138.70     25.96 o 
 -13   3   4       24.17       19.93      8.50 o 
 -12   3   4      420.74      415.43     17.36 o 
 -11   3   4      386.17      383.13     17.05 o 
 -10   3   4      342.75      360.26     14.76 o 
  -9   3   4     1073.91     1269.08     30.29 o 
  -8   3   4      915.81     1041.66     32.17 o 
  -7   3   4      734.04      585.53     19.99 o 
  -6   3   4    11059.56    11025.29    141.93 o 
  -5   3   4     1802.89     1457.07     27.28 o 
  -4   3   4       26.80       25.12      5.77 o 
  -3   3   4    20924.82    19748.13    279.21 o 
  -2   3   4      404.36      436.10     14.41 o 
  -1   3   4     8946.53     8313.00    124.90 o 
   0   3   4     7588.60     7827.45    133.19 o 
   1   3   4     5277.17     5551.10     87.53 o 
   2   3   4     9773.33     9457.32    157.91 o 
   3   3   4      849.56      755.17     30.72 o 
   4   3   4      985.79      991.03     23.20 o 
   5   3   4     3450.01     3538.14     61.29 o 
   6   3   4      263.35      255.18     20.36 o 
   7   3   4       16.57       20.01      9.70 o 
   8   3   4      889.24      858.38     24.94 o 
   9   3   4      109.61       98.69     11.64 o 
  10   3   4      128.66      116.54     27.36 o 
  11   3   4        8.30       13.12     16.25 o 
  12   3   4       20.43       14.35     18.88 o 
  13   3   4       20.13       13.55     18.36 o 
  14   3   4        7.59       17.06     19.24 o 
 -16   4   4        4.89       59.41     34.42 o 
 -15   4   4       42.53       52.57     22.81 o 
 -14   4   4      335.21      327.24     26.67 o 
 -13   4   4      112.06       93.54     15.50 o 
 -12   4   4      224.21      246.56     21.79 o 
 -11   4   4     1717.27     1981.40     45.05 o 
 -10   4   4      517.96      544.57     23.47 o 
  -9   4   4       58.84       54.91     10.02 o 
  -8   4   4      846.74      840.79     23.58 o 
  -7   4   4      118.93      133.90     12.02 o 
  -6   4   4      534.94      469.07     15.54 o 
  -5   4   4      434.26      440.18     13.87 o 
  -4   4   4     7715.42     7325.25    169.43 o 
  -3   4   4     7311.23     6647.70    101.03 o 
  -2   4   4     5487.98     5126.08     85.23 o 
  -1   4   4    17110.21    16277.09    269.39 o 
   0   4   4    13799.86    13470.11    227.47 o 
   1   4   4     6187.94     6590.17    109.37 o 
   2   4   4     6073.32     6103.59    147.75 o 
   3   4   4     1597.06     1470.27     42.93 o 
   4   4   4        1.09        5.50     10.45 o 
   5   4   4      139.16      148.90     10.68 o 
   6   4   4      948.00      934.81     31.08 o 
   7   4   4     1004.72     1053.42     37.07 o 
   8   4   4      600.23      581.53     25.83 o 
   9   4   4      335.13      289.80     18.45 o 
  10   4   4      280.92      290.49     22.22 o 
  11   4   4       74.52       94.44     23.01 o 
  12   4   4       94.78       68.04     26.48 o 
  13   4   4      114.36       87.20     26.83 o 
 -15   5   4        0.14      -23.44     23.44 o 
 -14   5   4      122.92      148.00     19.20 o 
 -13   5   4       25.40        4.13      8.85 o 
 -12   5   4      189.00      217.18     20.83 o 
 -11   5   4      498.70      533.70     25.02 o 
 -10   5   4       19.39       21.54     10.78 o 
  -9   5   4     2080.32     2197.04     50.93 o 
  -8   5   4      321.00      364.56     15.66 o 
  -7   5   4       11.75       10.58      8.17 o 
  -6   5   4     7613.51     7406.34    144.51 o 
  -5   5   4        1.32        8.93      7.15 o 
  -4   5   4        4.83       -2.34      7.89 o 
  -3   5   4    15744.76    14730.37    254.84 o 
  -2   5   4     1774.13     1838.86     38.96 o 
  -1   5   4     8384.26     7960.31    139.43 o 
   0   5   4     1037.86     1035.90     33.08 o 
   1   5   4     4369.44     4438.04     86.85 o 
   2   5   4     5043.68     4822.61     96.15 o 
   3   5   4     1107.35     1031.12     40.47 o 
   4   5   4     1532.76     1657.35     49.80 o 
   5   5   4     2424.80     2439.91     68.86 o 
   6   5   4       67.35       60.30     10.35 o 
   7   5   4      519.58      576.52     36.11 o 
   8   5   4      894.95      964.69     41.65 o 
   9   5   4       10.09       21.45     10.53 o 
  10   5   4       81.16       61.22     20.04 o 
  11   5   4       24.68       12.16      9.37 o 
  12   5   4       69.03       64.29     25.62 o 
  13   5   4       70.35       68.22     30.75 o 
 -15   6   4        8.95       57.32     22.91 o 
 -14   6   4      140.01      122.53     24.25 o 
 -13   6   4      150.89      115.56     19.51 o 
 -12   6   4       19.16       29.40     11.52 o 
 -11   6   4      386.16      494.35     33.78 o 
 -10   6   4      139.42      139.06     18.98 o 
  -9   6   4       14.00       21.96      9.97 o 
  -8   6   4      714.10      790.97     26.54 o 
  -7   6   4      430.21      443.36     24.97 o 
  -6   6   4      618.10      573.13     22.10 o 
  -5   6   4      965.07      926.97     30.99 o 
  -4   6   4      114.34       92.72     15.11 o 
  -3   6   4     5281.01     5010.05     96.87 o 
  -2   6   4     7375.75     7050.36    130.30 o 
  -1   6   4     1746.93     1626.16     50.39 o 
   0   6   4     3993.56     3900.06     96.09 o 
   1   6   4     4100.53     4252.63     97.31 o 
   2   6   4     2034.86     1943.52     54.31 o 
   3   6   4      386.26      437.15     26.55 o 
   4   6   4     1265.41     1395.56     47.55 o 
   5   6   4      181.67      242.23     29.02 o 
   6   6   4        0.73       12.32     15.64 o 
   7   6   4        0.96        1.35      9.64 o 
   8   6   4       17.84       10.91     17.36 o 
   9   6   4      367.83      413.24     29.75 o 
  10   6   4      175.77      195.54     19.58 o 
  11   6   4       66.60       49.66     24.57 o 
  12   6   4      141.99      142.21     36.70 o 
  13   6   4        7.20       15.84     19.81 o 
 -14   7   4       81.50       81.37     48.73 o 
 -13   7   4       32.00       39.80     17.72 o 
 -12   7   4       20.20       59.64     25.00 o 
 -11   7   4       86.46      119.31     22.93 o 
 -10   7   4       19.68       22.90     13.95 o 
  -9   7   4     1116.02     1259.25     40.16 o 
  -8   7   4       39.17       57.01     12.77 o 
  -7   7   4       26.85       37.58     13.01 o 
  -6   7   4     3777.71     3737.80     90.69 o 
  -5   7   4      309.79      283.52     28.39 o 
  -4   7   4       24.65       28.18     12.12 o 
  -3   7   4     2623.65     2381.29     65.25 o 
  -2   7   4      392.64      371.24     28.19 o 
  -1   7   4     1792.29     1672.78     51.22 o 
   0   7   4      300.57      281.77     24.83 o 
   1   7   4     1010.28     1000.45     41.79 o 
   2   7   4     1823.25     1804.27     65.30 o 
   3   7   4      637.95      719.83     50.84 o 
   4   7   4     1833.28     1951.68     82.35 o 
   5   7   4     1767.69     1804.84     62.60 o 
   6   7   4       81.88       61.97     21.17 o 
   7   7   4      221.73      263.59     21.16 o 
   8   7   4      205.66      249.16     44.44 o 
   9   7   4        0.18      -12.16     12.16 o 
  10   7   4        0.30        8.16     16.46 o 
  11   7   4       12.70       14.01     20.56 o 
  12   7   4       52.58       67.08     39.49 o 
 -14   8   4       25.12       57.22     29.47 o 
 -13   8   4      151.45      154.09     54.11 o 
 -12   8   4        2.27       31.87     19.27 o 
 -11   8   4       44.78       49.20     20.86 o 
 -10   8   4      175.52      206.78     28.13 o 
  -9   8   4        3.76       14.05     10.87 o 
  -8   8   4       33.11       24.73     13.62 o 
  -7   8   4      243.17      307.71     28.93 o 
  -6   8   4      165.83      158.29     18.10 o 
  -5   8   4      626.64      663.42     34.71 o 
  -4   8   4        4.82       15.16     15.11 o 
  -3   8   4     1232.54     1117.02     55.37 o 
  -2   8   4     2717.30     2828.03     76.74 o 
  -1   8   4      343.04      380.61     28.25 o 
   0   8   4     1682.66     1631.41     55.61 o 
   1   8   4     2808.94     2939.15    120.27 o 
   2   8   4      116.94       84.65     23.51 o 
   3   8   4      662.73      746.14     40.77 o 
   4   8   4      554.65      586.21     43.94 o 
   5   8   4      103.51       94.06     24.35 o 
   6   8   4        1.75        5.63     15.40 o 
   7   8   4       25.11       30.69     19.59 o 
   8   8   4       93.81       64.27     26.77 o 
   9   8   4      197.45      233.39     89.17 o 
  10   8   4       33.37       19.95     18.12 o 
  11   8   4       11.16       33.51     28.90 o 
 -13   9   4       37.55        6.15     22.48 o 
 -12   9   4        9.46        3.65     16.80 o 
 -11   9   4        0.56        9.48     12.60 o 
 -10   9   4        7.65       14.73     12.69 o 
  -9   9   4      230.94      290.01     41.76 o 
  -8   9   4      113.35       95.51     17.08 o 
  -7   9   4      205.15      204.57     25.63 o 
  -6   9   4     1478.53     1480.97     54.69 o 
  -5   9   4      478.61      465.24     40.01 o 
  -4   9   4        2.21       -5.57     11.88 o 
  -3   9   4      292.12      245.19     25.93 o 
  -2   9   4      177.80      154.94     26.84 o 
  -1   9   4       38.33       37.59     17.00 o 
   0   9   4      295.49      357.71     30.89 o 
   1   9   4      285.82      309.00     32.45 o 
   2   9   4      638.12      705.58     45.58 o 
   3   9   4      397.98      504.92     37.19 o 
   4   9   4      413.14      445.35     42.89 o 
   5   9   4      270.92      197.55     41.57 o 
   6   9   4      161.09      138.83     36.52 o 
   7   9   4      190.85      211.91     51.13 o 
   8   9   4       76.94       41.88     20.30 o 
   9   9   4        0.33       32.02     23.98 o 
  10   9   4        0.86        9.00     19.80 o 
 -12  10   4        0.26       30.36     24.18 o 
 -11  10   4        3.43       20.41     13.10 o 
 -10  10   4      208.64      170.17     60.21 o 
  -9  10   4       12.40       34.55     17.36 o 
  -8  10   4       27.07       34.30     16.67 o 
  -7  10   4       83.33      110.59     33.35 o 
  -6  10   4        0.06      -28.44     29.60 o 
  -5  10   4       64.86       85.09     19.03 o 
  -4  10   4       33.81       46.42     22.14 o 
  -3  10   4      486.02      513.50     38.37 o 
  -2  10   4     1038.92     1142.46     55.19 o 
  -1  10   4       11.11       17.05     22.86 o 
   0  10   4       67.40       82.36     24.28 o 
   1  10   4       34.70       54.19     21.93 o 
   2  10   4        1.60       -6.61     16.62 o 
   3  10   4       86.04       74.73     23.49 o 
   4  10   4      272.04      225.92     82.73 o 
   5  10   4        3.49        2.58     17.90 o 
   6  10   4       41.24       17.05     28.20 o 
   7  10   4       15.91       64.71     33.53 o 
   8  10   4       10.46       26.94     17.86 o 
   9  10   4       40.12       79.72     36.07 o 
 -10  11   4       18.88       32.20     20.09 o 
  -9  11   4      147.81      113.63     34.08 o 
  -8  11   4      122.04       68.74     24.50 o 
  -7  11   4        0.23        8.22     19.74 o 
  -6  11   4       69.20       46.70     19.02 o 
  -5  11   4      220.37      146.73     37.86 o 
  -4  11   4      228.46      192.80     42.12 o 
  -3  11   4      121.61       78.28     42.11 o 
  -2  11   4      279.50      268.76     30.61 o 
  -1  11   4       24.20       12.60     18.28 o 
   0  11   4       30.19       39.42     24.04 o 
   1  11   4        1.29      -21.89     22.60 o 
   2  11   4      157.14      107.78     27.77 o 
   3  11   4      438.84      420.34     77.07 o 
   4  11   4      309.59      209.51    118.36 o 
   5  11   4      208.17       51.90     32.64 o 
   6  11   4       78.68       66.31     52.46 o 
   7  11   4       16.64       37.79     25.09 o 
   8  11   4        0.10        3.08     20.27 o 
  -9  12   4        0.10        4.18     13.79 o 
  -8  12   4        2.59       55.75     33.81 o 
  -7  12   4        6.39       29.39     22.53 o 
  -6  12   4        1.35        9.76     20.75 o 
  -5  12   4       15.39       36.18     20.80 o 
  -4  12   4       58.59       45.87     21.06 o 
  -3  12   4        0.21       20.54     19.35 o 
  -2  12   4        2.53      -17.34     25.87 o 
  -1  12   4        3.59       32.68     24.57 o 
   0  12   4       15.52       11.38     19.68 o 
   1  12   4       96.99      104.26     35.11 o 
   2  12   4       19.05       34.96     23.53 o 
   3  12   4       12.24       15.64     22.75 o 
   4  12   4        6.62       26.26     30.77 o 
   5  12   4        0.01       70.26     43.31 o 
   6  12   4        0.22        9.45     25.57 o 
  -7  13   4       95.50      124.57     61.70 o 
  -6  13   4       80.69       24.03     27.18 o 
  -5  13   4      173.96      171.28     39.94 o 
  -4  13   4       37.96       41.69     32.71 o 
  -3  13   4       15.67       41.63     23.48 o 
  -2  13   4       45.92       82.67     29.82 o 
  -1  13   4        2.28       22.46     30.79 o 
   0  13   4       11.34       28.06     29.53 o 
   1  13   4       12.34       23.73     25.71 o 
   2  13   4       45.44       84.19     35.72 o 
   3  13   4      133.62      166.65     50.84 o 
   4  13   4       50.45       72.91     34.73 o 
  -1  14   4        1.26       26.55     88.31 o 
 -16   1   5       23.81       27.62     18.95 o 
 -15   1   5      127.83       71.02     42.87 o 
 -14   1   5       36.74       14.42     10.33 o 
 -13   1   5       31.23       25.58      9.19 o 
 -12   1   5     3443.35     3559.80     71.25 o 
 -11   1   5      364.90      385.40     16.87 o 
 -10   1   5      694.39      617.48     18.10 o 
  -9   1   5    19996.35    19549.13    252.23 o 
  -8   1   5     1205.83     1237.66     17.57 o 
  -7   1   5      178.82      169.90     10.00 o 
  -6   1   5    24044.25    24047.06    342.17 o 
  -5   1   5       20.11       39.26      6.92 o 
  -4   1   5     6419.98     5954.97     95.66 o 
  -3   1   5     6280.02     5503.36     74.24 o 
  -2   1   5     2055.53     1713.41     32.47 o 
  -1   1   5    22126.27    21421.82    301.47 o 
   0   1   5     3827.72     3603.74     41.19 o 
   1   1   5    17793.32    17862.09    410.55 o 
   2   1   5    54136.78    61426.49   1932.50 o 
   3   1   5     1110.75     1094.97     54.40 o 
   4   1   5     2655.94     2446.86     84.52 o 
   5   1   5    13991.16    13717.03    238.87 o 
   6   1   5      466.34      427.82     25.47 o 
   7   1   5        2.45       11.90      9.02 o 
   8   1   5     1094.02     1153.91     44.60 o 
   9   1   5      896.67      885.62     42.85 o 
  10   1   5      698.69      731.50     37.34 o 
  11   1   5       15.82        7.34     16.62 o 
  12   1   5      368.11      338.81     57.18 o 
  13   1   5      201.29      192.08     77.27 o 
  14   1   5        8.17        4.40     17.23 o 
 -16   2   5        0.59        2.86     19.54 o 
 -15   2   5        5.64        9.02     12.13 o 
 -14   2   5      137.39       80.15     31.37 o 
 -13   2   5      176.08      187.64     16.06 o 
 -12   2   5       13.42       23.52      7.67 o 
 -11   2   5      247.78      307.34     13.81 o 
 -10   2   5      583.86      517.42     16.82 o 
  -9   2   5      464.06      431.40     11.51 o 
  -8   2   5     1451.14     1248.35     19.50 o 
  -7   2   5     5545.68     5719.85     69.87 o 
  -6   2   5       38.58       23.16      6.89 o 
  -5   2   5      727.25      861.52     26.49 o 
  -4   2   5    10894.31    11573.16    237.14 o 
  -3   2   5     1231.09     1318.28     27.99 o 
  -2   2   5     1410.50     1326.72     26.23 o 
  -1   2   5     1159.42      981.92     17.17 o 
   0   2   5     2268.11     2589.32     37.66 o 
   1   2   5     8612.46     9155.74    115.90 o 
   2   2   5      654.72      796.09     26.50 o 
   3   2   5       14.56       10.78     13.42 o 
   4   2   5     4689.54     4473.36    128.89 o 
   5   2   5      102.38      122.74     23.02 o 
   6   2   5       26.89       40.54     11.78 o 
   7   2   5     1033.49     1030.13     38.48 o 
   8   2   5       66.87       70.56     16.10 o 
   9   2   5      226.86      221.73     25.29 o 
  10   2   5      447.87      476.79     33.42 o 
  11   2   5        1.62        8.02     18.94 o 
  12   2   5        1.28       18.32     20.43 o 
  13   2   5        0.52      -14.86     18.72 o 
 -16   3   5        1.36       22.11     24.03 o 
 -15   3   5       51.44        6.56     11.74 o 
 -14   3   5       14.97        6.71      8.90 o 
 -13   3   5       14.12        9.83      8.82 o 
 -12   3   5     1568.52     1598.38     36.96 o 
 -11   3   5      639.38      669.01     19.37 o 
 -10   3   5      360.79      362.41     15.89 o 
  -9   3   5     5397.33     5575.99     75.01 o 
  -8   3   5     1630.54     1813.81     28.44 o 
  -7   3   5      125.33      114.65     10.02 o 
  -6   3   5     5837.72     5357.90    112.46 o 
  -5   3   5     2262.77     2226.61     33.52 o 
  -4   3   5     1772.67     1603.12     25.45 o 
  -3   3   5        0.95       10.98      4.87 o 
  -2   3   5     7920.22     7568.60    104.56 o 
  -1   3   5    43905.46    46409.80    830.85 o 
   0   3   5     1526.75     1728.69     43.64 o 
   1   3   5    16977.13    17749.69    311.74 o 
   2   3   5    28612.06    27950.71    576.10 o 
   3   3   5     2171.28     2249.40     51.91 o 
   4   3   5     2038.80     1909.08     33.51 o 
   5   3   5     3825.70     3601.03     60.55 o 
   6   3   5       31.78       51.88     10.14 o 
   7   3   5       19.81        5.42      7.19 o 
   8   3   5      145.95      142.30     25.78 o 
   9   3   5      272.54      260.34     26.70 o 
  10   3   5       96.64      118.66     21.65 o 
  11   3   5        7.06      -11.97     15.55 o 
  12   3   5       77.06       64.14     21.88 o 
  13   3   5      101.07      124.60     37.79 o 
 -16   4   5        0.08      -25.76     25.76 o 
 -15   4   5       64.45       71.71     25.68 o 
 -14   4   5       21.42       19.33     12.45 o 
 -13   4   5      133.04      137.93     18.13 o 
 -12   4   5       26.82       24.95      9.00 o 
 -11   4   5      862.81      922.26     24.79 o 
 -10   4   5     1176.35     1208.72     30.47 o 
  -9   4   5      115.80      103.27     14.39 o 
  -8   4   5     1986.26     2001.02     37.25 o 
  -7   4   5     5263.88     5300.18     71.67 o 
  -6   4   5      479.65      368.69     13.81 o 
  -5   4   5      732.04      707.32     18.18 o 
  -4   4   5     9680.32     9321.85    177.77 o 
  -3   4   5     3412.27     3202.26     53.15 o 
  -2   4   5     3495.25     3514.90     60.23 o 
  -1   4   5     5232.69     4942.15     89.16 o 
   0   4   5     1008.86     1021.80     30.83 o 
   1   4   5     5614.38     5832.20    100.45 o 
   2   4   5      687.86      681.26     25.88 o 
   3   4   5     2311.84     2396.68     62.25 o 
   4   4   5     5443.00     5241.31    103.01 o 
   5   4   5      717.17      714.14     23.91 o 
   6   4   5       12.31        0.62      6.98 o 
   7   4   5     5145.38     4861.44     97.79 o 
   8   4   5      204.56      194.09     15.78 o 
   9   4   5       14.58       13.80      7.30 o 
  10   4   5       69.96       71.46     22.89 o 
  11   4   5       25.08       30.02     19.98 o 
  12   4   5       49.90       56.35     27.24 o 
  13   4   5       11.69       18.12     23.77 o 
 -15   5   5       13.08       33.59     20.94 o 
 -14   5   5        1.02       16.16     10.61 o 
 -13   5   5       40.80       49.70     13.61 o 
 -12   5   5      111.74      117.62     13.37 o 
 -11   5   5      749.47      783.44     29.10 o 
 -10   5   5       25.37       31.21      9.98 o 
  -9   5   5      172.07      206.05     16.37 o 
  -8   5   5     2004.66     2205.20     45.55 o 
  -7   5   5      265.84      250.51     14.91 o 
  -6   5   5      740.41      661.50     22.62 o 
  -5   5   5      985.75      999.02     21.77 o 
  -4   5   5     1390.24     1270.40     30.27 o 
  -3   5   5       49.13       53.06     12.61 o 
  -2   5   5      524.92      496.37     28.33 o 
  -1   5   5     5379.62     5180.06     95.54 o 
   0   5   5     6042.53     6507.68    120.65 o 
   1   5   5     3798.17     3574.49     70.80 o 
   2   5   5     7069.47     6726.40    131.97 o 
   3   5   5     4898.19     4946.80    106.40 o 
   4   5   5     3819.53     3642.32     93.08 o 
   5   5   5     1133.90     1202.33     45.10 o 
   6   5   5      209.01      211.75     20.25 o 
   7   5   5      137.53      120.08     17.01 o 
   8   5   5        0.01       -1.68      6.44 o 
   9   5   5        0.63       -2.01     11.68 o 
  10   5   5       93.56       87.70     16.70 o 
  11   5   5      127.00      131.09     49.61 o 
  12   5   5      102.77       98.28     50.48 o 
  13   5   5       37.39       25.25     23.75 o 
 -15   6   5        0.21        9.53     20.00 o 
 -14   6   5      157.10      101.65     37.02 o 
 -13   6   5        5.39        4.71      8.35 o 
 -12   6   5      257.56      245.60     24.19 o 
 -11   6   5      131.49      149.10     17.79 o 
 -10   6   5      267.20      342.61     26.35 o 
  -9   6   5       43.34       38.54      9.08 o 
  -8   6   5      688.54      738.36     24.83 o 
  -7   6   5     3128.42     2967.67     62.47 o 
  -6   6   5     4040.86     3922.07     68.90 o 
  -5   6   5       21.18       20.93     10.31 o 
  -4   6   5     7335.26     6436.15    123.56 o 
  -3   6   5     5098.16     4665.42     90.32 o 
  -2   6   5      368.49      325.94     20.01 o 
  -1   6   5     1922.82     1967.94     47.88 o 
   0   6   5     1104.62     1084.12     38.97 o 
   1   6   5     3502.25     3512.40     86.94 o 
   2   6   5      174.30      207.48     23.50 o 
   3   6   5      613.13      585.47     32.24 o 
   4   6   5     3838.43     4018.44    133.37 o 
   5   6   5      417.67      438.26     34.32 o 
   6   6   5      302.78      295.14     17.96 o 
   7   6   5      601.01      620.54     45.98 o 
   8   6   5      133.67      136.19     21.00 o 
   9   6   5        3.05       14.87     11.70 o 
  10   6   5      162.07      172.34     34.87 o 
  11   6   5        1.16      -11.34     18.61 o 
  12   6   5       29.52       19.66     23.83 o 
 -14   7   5      114.46      117.35     65.00 o 
 -13   7   5       14.27       30.03     16.08 o 
 -12   7   5       13.02       18.44     18.36 o 
 -11   7   5      209.14      247.68     38.01 o 
 -10   7   5      294.32      356.73     58.13 o 
  -9   7   5      132.63      135.79     16.57 o 
  -8   7   5     1937.01     1899.32     50.10 o 
  -7   7   5      458.48      518.92     30.95 o 
  -6   7   5       27.08       28.09     13.19 o 
  -5   7   5      822.25      757.54     34.54 o 
  -4   7   5       21.05       33.74     11.71 o 
  -3   7   5     1670.04     1600.48     44.25 o 
  -2   7   5      160.84      150.78     22.74 o 
  -1   7   5      525.68      595.35     36.76 o 
   0   7   5     2755.82     3118.02     80.34 o 
   1   7   5     2315.43     2244.64     67.91 o 
   2   7   5      529.50      551.42     33.46 o 
   3   7   5     1277.47     1403.51     60.90 o 
   4   7   5      236.43      256.51     28.17 o 
   5   7   5       42.84       73.95     24.41 o 
   6   7   5      585.78      713.77     46.56 o 
   7   7   5        7.43        2.72      7.96 o 
   8   7   5      124.12      110.85     18.52 o 
   9   7   5        9.40       13.66     11.84 o 
  10   7   5        7.37       25.01     20.90 o 
  11   7   5       32.43       51.34     30.09 o 
  12   7   5       11.46       18.55     22.30 o 
 -14   8   5       58.96       31.52     26.25 o 
 -13   8   5       16.24       -5.98     17.88 o 
 -12   8   5        0.13        8.34     14.71 o 
 -11   8   5      174.83       96.35     42.51 o 
 -10   8   5       18.25       31.87     16.76 o 
  -9   8   5       71.61       85.31     13.86 o 
  -8   8   5       86.87       81.94     15.40 o 
  -7   8   5      986.76      944.90     34.97 o 
  -6   8   5      902.63      890.41     45.84 o 
  -5   8   5       58.12       64.40     21.15 o 
  -4   8   5     1618.72     1612.41     53.58 o 
  -3   8   5     1663.40     1424.94     54.92 o 
  -2   8   5       63.73       84.29     24.41 o 
  -1   8   5      920.68     1008.71     44.42 o 
   0   8   5     2157.76     2049.33     63.06 o 
   1   8   5      131.88      159.41     26.39 o 
   2   8   5       45.63       41.01     18.92 o 
   3   8   5        1.22       10.79     16.04 o 
   4   8   5       75.14      108.78     23.85 o 
   5   8   5      164.24      172.94     31.39 o 
   6   8   5      157.62      106.90     27.12 o 
   7   8   5      608.88      705.14     40.28 o 
   8   8   5      257.51      217.20     55.40 o 
   9   8   5       66.01       16.59     19.09 o 
  10   8   5       31.90       44.96     28.34 o 
  11   8   5        0.15       21.45     24.16 o 
 -13   9   5       16.86       28.16     29.31 o 
 -12   9   5        9.16       13.95     21.31 o 
 -11   9   5      231.27      148.82     54.51 o 
 -10   9   5      140.51      117.52     27.61 o 
  -9   9   5        3.66        1.41      9.87 o 
  -8   9   5      376.12      430.19     33.44 o 
  -7   9   5      499.50      504.75     32.84 o 
  -6   9   5       46.42       67.66     20.54 o 
  -5   9   5       62.79       72.74     17.67 o 
  -4   9   5       23.86       33.32     16.27 o 
  -3   9   5      274.86      312.04     28.67 o 
  -2   9   5       41.91       54.67     19.22 o 
  -1   9   5      128.02       89.61     21.01 o 
   0   9   5      110.46      167.15     26.74 o 
   1   9   5       98.93      102.03     27.05 o 
   2   9   5       50.37       44.80     19.62 o 
   3   9   5      751.60     1040.97     64.90 o 
   4   9   5      403.51      528.17     50.57 o 
   5   9   5      155.29      118.32     38.66 o 
   6   9   5      318.90      312.89    122.37 o 
   7   9   5       28.77       20.64     20.23 o 
   8   9   5       16.81       18.98     15.80 o 
   9   9   5        0.60       15.95     23.03 o 
  10   9   5       14.66       48.22     46.26 o 
 -12  10   5        0.24        1.68     16.64 o 
 -11  10   5        9.51        9.69     13.16 o 
 -10  10   5       18.73       26.96     17.06 o 
  -9  10   5       14.00       30.74     15.16 o 
  -8  10   5        0.44       -6.25     15.75 o 
  -7  10   5       24.99       23.61     15.54 o 
  -6  10   5      277.11      260.70     33.02 o 
  -5  10   5      202.31      191.07     24.62 o 
  -4  10   5      646.39      673.85     40.03 o 
  -3  10   5     1522.66     1516.00     58.56 o 
  -2  10   5      563.30      605.97     49.06 o 
  -1  10   5      509.92      508.98     37.59 o 
   0  10   5      132.32      141.71     25.74 o 
   1  10   5       12.12       16.40     19.84 o 
   2  10   5      174.41      174.32     33.18 o 
   3  10   5       96.27       59.94     32.73 o 
   4  10   5      275.00      204.91     85.26 o 
   5  10   5      274.99       15.46     35.95 o 
   6  10   5      134.62       96.43     48.69 o 
   7  10   5       51.16       34.46     26.29 o 
   8  10   5       20.59       -3.44     21.91 o 
   9  10   5       14.94       31.33     40.85 o 
 -10  11   5       29.43       29.55     15.91 o 
  -9  11   5        0.51        7.15     15.19 o 
  -8  11   5       37.38       35.11     16.68 o 
  -7  11   5      174.75      151.21     33.09 o 
  -6  11   5       22.09       27.20     19.07 o 
  -5  11   5       13.13       -2.94     16.24 o 
  -4  11   5       83.77       77.17     25.24 o 
  -3  11   5       21.20       25.76     16.75 o 
  -2  11   5        3.98       -8.35     16.85 o 
  -1  11   5        2.02       -5.75     15.14 o 
   0  11   5      157.69      154.92     41.49 o 
   1  11   5       25.59        7.24     27.75 o 
   2  11   5        3.83        7.26     22.13 o 
   3  11   5      127.93       46.32     36.06 o 
   4  11   5       49.21       28.10     25.42 o 
   5  11   5        1.64       -3.49     18.53 o 
   6  11   5       16.36       19.32     23.00 o 
   7  11   5        0.97       -3.69     21.29 o 
   8  11   5        0.27       63.22     40.15 o 
  -9  12   5       12.89       32.76     26.10 o 
  -8  12   5       14.24       12.94     15.18 o 
  -7  12   5       12.38       29.13     19.43 o 
  -6  12   5       93.18      112.40     36.44 o 
  -5  12   5       56.04       68.22     26.08 o 
  -4  12   5       60.05       38.71     21.85 o 
  -3  12   5      131.67      130.13     31.23 o 
  -2  12   5      167.64      176.77     41.19 o 
  -1  12   5       15.38       44.60     33.07 o 
   0  12   5       40.63       59.76     29.13 o 
   1  12   5        3.30       21.55     21.77 o 
   2  12   5       16.41       24.40     27.65 o 
   3  12   5       39.17       12.84     28.30 o 
   4  12   5       25.35       13.77     24.71 o 
   5  12   5      103.92       30.77     30.14 o 
   6  12   5       62.73       24.97     25.62 o 
  -6  13   5        9.90       36.33     24.50 o 
  -5  13   5        3.58       10.11     18.74 o 
  -4  13   5        0.80       18.38     22.08 o 
  -3  13   5        2.22       -7.22     20.32 o 
  -2  13   5        0.10       40.05     27.52 o 
  -1  13   5        0.11       -7.42     29.73 o 
   0  13   5        8.29       25.02     25.74 o 
   1  13   5        5.10       38.97     33.15 o 
   2  13   5        4.62       31.72     24.30 o 
   3  13   5        3.39       33.93     35.63 o 
 -17   0   6       25.96      164.77     69.07 o 
 -16   0   6      107.63       92.94     56.76 o 
 -15   0   6       64.89       36.76     34.14 o 
 -14   0   6      633.42      619.06     30.19 o 
 -13   0   6        6.08        7.23      8.71 o 
 -12   0   6      137.63      125.97     17.58 o 
 -11   0   6      139.09      115.13     14.10 o 
 -10   0   6     7530.29     7674.33    172.40 o 
  -9   0   6     9171.24     9350.69    186.99 o 
  -8   0   6       11.53        5.01      8.11 o 
  -7   0   6     8732.15     8330.53    147.09 o 
  -6   0   6    30429.48    35195.66   1687.54 o 
  -5   0   6     2526.30     2711.97     34.25 o 
  -4   0   6    14602.00    15595.44    232.17 o 
  -3   0   6    17762.84    18623.26    445.54 o 
  -2   0   6    13831.50    14021.66    238.31 o 
  -1   0   6       36.68       31.56      8.58 o 
   0   0   6      917.71      868.33     27.51 o 
   1   0   6    40133.14    47059.75   1724.79 o 
   2   0   6    15261.75    15697.55    530.65 o 
   3   0   6     1486.28     1567.72    112.26 o 
   4   0   6    26460.64    29050.93   1647.92 o 
   5   0   6     8525.31     8643.80    265.80 o 
   6   0   6        3.31        1.76     16.84 o 
   7   0   6     5988.19     5923.18    153.05 o 
   8   0   6     1925.28     2031.05     64.45 o 
   9   0   6      325.26      405.13     21.40 o 
  10   0   6       12.02       14.28     10.22 o 
  11   0   6        0.15      -14.50     36.14 o 
  12   0   6      310.24      194.62    158.92 o 
  13   0   6       16.00       24.70     35.44 o 
 -16   1   6       43.55       13.80     25.16 o 
 -15   1   6       16.57       12.64     12.54 o 
 -14   1   6        1.59        0.51      6.43 o 
 -13   1   6      123.17      104.97     11.39 o 
 -12   1   6      130.50       98.31     11.97 o 
 -11   1   6        5.47        2.93      4.78 o 
 -10   1   6        3.78        6.95      4.83 o 
  -9   1   6        1.30       11.33      3.23 o 
  -8   1   6      752.85      762.26     12.63 o 
  -7   1   6       28.07       36.28      6.64 o 
  -6   1   6     6911.82     7126.67    109.55 o 
  -5   1   6      368.69      366.65     10.80 o 
  -4   1   6      682.82      654.62      9.59 o 
  -3   1   6     1393.87     1519.75     19.73 o 
  -2   1   6     1104.30     1010.10     17.58 o 
  -1   1   6     2789.40     2709.55     36.02 o 
   0   1   6     2248.80     2305.11     34.97 o 
   1   1   6       46.87       59.59      7.08 o 
   2   1   6      695.45      751.60     63.63 o 
   3   1   6       11.12       26.10     19.28 o 
   4   1   6     4136.52     4193.50    129.42 o 
   5   1   6     2006.87     2046.51     48.03 o 
   6   1   6       23.00       46.04     14.14 o 
   7   1   6        2.40       13.70     11.96 o 
   8   1   6        2.24       -2.34     10.48 o 
   9   1   6        2.64        5.21      8.70 o 
  10   1   6      101.05       92.69     15.63 o 
  11   1   6        0.01        3.72     10.40 o 
  12   1   6       10.99       -6.30     15.51 o 
  13   1   6       28.44        7.34     17.06 o 
 -16   2   6        2.40       31.34     24.80 o 
 -15   2   6       67.39       37.97     31.63 o 
 -14   2   6       42.83       32.06      9.05 o 
 -13   2   6      119.16       58.76     17.93 o 
 -12   2   6      490.18      504.91     19.76 o 
 -11   2   6      115.41       85.67      9.16 o 
 -10   2   6      849.23      863.78     16.59 o 
  -9   2   6     4651.54     4578.00     59.42 o 
  -8   2   6      115.45      165.73     12.62 o 
  -7   2   6    11848.15    11511.09    172.59 o 
  -6   2   6    17994.38    18099.53    283.09 o 
  -5   2   6        0.46       10.36      6.39 o 
  -4   2   6    10861.52    10234.14    211.75 o 
  -3   2   6    35601.01    40661.79    731.61 o 
  -2   2   6     2458.02     2283.62     29.54 o 
  -1   2   6     1167.60     1207.84     27.34 o 
   0   2   6        3.71       20.71      5.16 o 
   1   2   6    20965.84    21171.94    326.33 o 
   2   2   6     4607.84     4231.55    139.39 o 
   3   2   6      158.50      162.68     18.18 o 
   4   2   6    15089.37    14137.06    392.03 o 
   5   2   6     5487.07     5196.11    169.36 o 
   6   2   6      179.00      154.09     16.21 o 
   7   2   6     3535.00     3428.26     81.93 o 
   8   2   6     1201.31     1278.44     42.76 o 
   9   2   6       20.85       35.41     17.25 o 
  10   2   6      382.27      325.34     30.21 o 
  11   2   6        3.22       -8.99     13.68 o 
  12   2   6      137.98      122.21     38.17 o 
  13   2   6       44.66       34.72     24.26 o 
 -16   3   6        4.78       16.96     19.87 o 
 -15   3   6       44.49       46.47     30.58 o 
 -14   3   6        0.98        9.90      6.95 o 
 -13   3   6       41.42       50.47      7.29 o 
 -12   3   6      570.81      527.46     24.17 o 
 -11   3   6      449.90      423.95     23.08 o 
 -10   3   6        1.49       -0.67      3.65 o 
  -9   3   6     4183.58     4300.72     54.14 o 
  -8   3   6       10.89       38.70     12.75 o 
  -7   3   6     1082.19     1189.98     30.83 o 
  -6   3   6     1568.67     1378.86     26.74 o 
  -5   3   6     1166.51     1022.59     17.53 o 
  -4   3   6     9290.99     9043.04    119.93 o 
  -3   3   6    11431.72    11788.85    159.06 o 
  -2   3   6     1527.66     1624.40     37.38 o 
  -1   3   6    17897.41    17876.79    264.70 o 
   0   3   6      482.00      423.37     13.81 o 
   1   3   6     1791.26     1604.68     27.09 o 
   2   3   6    10580.14    10635.96    157.14 o 
   3   3   6      193.11      221.75     19.43 o 
   4   3   6     1089.05     1108.11     43.54 o 
   5   3   6      312.19      333.26     28.87 o 
   6   3   6      324.92      277.84     33.15 o 
   7   3   6     2431.30     2476.06     76.00 o 
   8   3   6      179.99      181.32     28.51 o 
   9   3   6       25.31       27.52     19.43 o 
  10   3   6      143.87      196.50     25.60 o 
  11   3   6       91.50       70.78     21.00 o 
  12   3   6        0.07       -8.07     16.55 o 
  13   3   6       10.53       -2.30     19.29 o 
 -16   4   6       39.30       79.67     53.77 o 
 -15   4   6       12.56       27.46     18.47 o 
 -14   4   6      137.76      134.98     31.62 o 
 -13   4   6       77.57       86.48     12.23 o 
 -12   4   6       82.27       91.18      9.23 o 
 -11   4   6       21.66       22.12      7.38 o 
 -10   4   6      512.36      564.68     17.08 o 
  -9   4   6     4129.54     4247.92     67.50 o 
  -8   4   6     1677.41     1525.25     67.17 o 
  -7   4   6     1550.18     1667.95     27.47 o 
  -6   4   6    11479.10    10920.78    145.23 o 
  -5   4   6     5714.97     5292.94     85.39 o 
  -4   4   6     3679.84     3571.27     50.76 o 
  -3   4   6     5703.10     5589.01     90.85 o 
  -2   4   6        7.70        0.54      8.02 o 
  -1   4   6       11.12        0.23      5.59 o 
   0   4   6     1259.00     1238.10     34.63 o 
   1   4   6     3579.12     3643.37     86.29 o 
   2   4   6     3908.48     3629.58     73.19 o 
   3   4   6     2561.72     2714.76     61.97 o 
   4   4   6     4702.31     4465.89     84.90 o 
   5   4   6     1369.65     1210.18     26.28 o 
   6   4   6      360.36      369.73     32.03 o 
   7   4   6     1172.64     1220.35     66.09 o 
   8   4   6        1.50       -4.43     12.85 o 
   9   4   6        4.21       11.58     21.00 o 
  10   4   6        2.32       -2.84     13.96 o 
  11   4   6        1.14      -11.84     15.33 o 
  12   4   6       80.60       58.41     30.02 o 
  13   4   6       24.19       50.47     51.07 o 
 -15   5   6       55.52       58.17     20.74 o 
 -14   5   6       43.03       59.42     24.59 o 
 -13   5   6        1.60       -7.36      7.36 o 
 -12   5   6      220.59      214.26     16.77 o 
 -11   5   6      103.75      114.03     13.43 o 
 -10   5   6       40.02       38.56     12.11 o 
  -9   5   6     1567.44     1576.57     39.97 o 
  -8   5   6       51.13       53.18      7.90 o 
  -7   5   6      974.49      986.06     29.44 o 
  -6   5   6     2148.43     2095.18     42.21 o 
  -5   5   6     1591.08     1489.85     31.27 o 
  -4   5   6    14709.19    14085.37    266.06 o 
  -3   5   6        1.66        7.04      7.77 o 
  -2   5   6       86.11       88.39     16.08 o 
  -1   5   6    14596.35    14157.96    252.52 o 
   0   5   6      181.77      193.54     17.20 o 
   1   5   6      338.27      448.64     26.21 o 
   2   5   6     7487.94     7277.17    147.53 o 
   3   5   6      193.98      251.30     24.69 o 
   4   5   6      935.00      862.32     38.21 o 
   5   5   6     1226.18     1232.84     50.03 o 
   6   5   6      402.65      374.98     21.54 o 
   7   5   6     1333.99     1352.96     53.70 o 
   8   5   6       73.67       66.95     11.16 o 
   9   5   6       42.23       32.61     20.46 o 
  10   5   6      126.61      140.95     70.34 o 
  11   5   6        0.65        9.53     18.18 o 
  12   5   6       12.71       21.79     21.55 o 
 -15   6   6        8.70        1.59     19.72 o 
 -14   6   6        4.32       13.74     21.65 o 
 -13   6   6       50.11       38.03      9.46 o 
 -12   6   6       29.81       35.01     11.95 o 
 -11   6   6       24.47       23.77     10.35 o 
 -10   6   6      208.59      243.32     21.86 o 
  -9   6   6      468.67      507.52     18.95 o 
  -8   6   6     2086.11     1999.09     43.12 o 
  -7   6   6      438.69      502.42     20.18 o 
  -6   6   6     4245.51     4047.98     74.82 o 
  -5   6   6     4885.27     4579.02     82.10 o 
  -4   6   6      196.93      185.70     14.89 o 
  -3   6   6     1253.13     1276.29     45.22 o 
  -2   6   6     1640.15     1685.14     51.16 o 
  -1   6   6      303.78      283.94     22.56 o 
   0   6   6     1264.30     1423.83     50.70 o 
   1   6   6      180.82      147.73     27.13 o 
   2   6   6      944.33     1032.42     49.21 o 
   3   6   6     1279.76     1517.61     62.37 o 
   4   6   6      947.26      832.09     49.94 o 
   5   6   6       28.92       36.02     20.16 o 
   6   6   6      768.55      890.67     41.45 o 
   7   6   6       87.70       87.60     11.32 o 
   8   6   6      139.26      131.36     24.38 o 
   9   6   6       42.44       33.55     12.98 o 
  10   6   6        0.61       19.57     18.78 o 
  11   6   6        4.64       32.60     24.19 o 
  12   6   6        0.27       21.28     22.97 o 
 -14   7   6       12.47        3.55     14.95 o 
 -13   7   6        0.41       -0.94     13.49 o 
 -12   7   6      285.58      346.44     71.62 o 
 -11   7   6      346.41      347.68     47.19 o 
 -10   7   6        0.16        5.63      8.10 o 
  -9   7   6       25.04       38.08     11.44 o 
  -8   7   6        1.21        4.37      7.90 o 
  -7   7   6      578.82      606.51     25.38 o 
  -6   7   6       82.92       70.75     14.06 o 
  -5   7   6      152.61      125.40     19.33 o 
  -4   7   6     3557.38     3373.04     83.13 o 
  -3   7   6        0.73       -3.96      9.33 o 
  -2   7   6      333.94      359.56     24.30 o 
  -1   7   6     4699.62     4260.91    172.69 o 
   0   7   6      466.27      569.19     38.12 o 
   1   7   6      538.23      598.97     36.41 o 
   2   7   6     5716.48     5717.95    131.74 o 
   3   7   6       37.61       45.41     18.56 o 
   4   7   6      170.00      162.07     27.97 o 
   5   7   6      311.78      351.05     36.03 o 
   6   7   6      376.47      418.68     37.78 o 
   7   7   6      489.67      478.61     53.79 o 
   8   7   6      229.19      205.37     33.85 o 
   9   7   6      179.32      202.93     90.37 o 
  10   7   6      102.76      121.60     34.59 o 
  11   7   6        0.01       17.29     29.48 o 
 -14   8   6        3.49        9.60     24.33 o 
 -13   8   6       25.00       12.51     26.21 o 
 -12   8   6        0.54       -8.15     13.75 o 
 -11   8   6      261.36      277.98     47.59 o 
 -10   8   6        4.05        2.56      9.21 o 
  -9   8   6      181.31      186.44     21.44 o 
  -8   8   6      632.39      661.64     29.50 o 
  -7   8   6      390.91      453.00     30.64 o 
  -6   8   6        0.56        0.37      8.43 o 
  -5   8   6      351.21      364.45     26.13 o 
  -4   8   6       92.76       95.77     19.35 o 
  -3   8   6        0.71        2.09      9.99 o 
  -2   8   6     1376.06     1385.06     52.65 o 
  -1   8   6        0.69       -4.07     15.14 o 
   0   8   6      149.90      177.12     26.29 o 
   1   8   6      122.24      112.33     24.66 o 
   2   8   6       19.17       62.12     23.46 o 
   3   8   6     1631.13     1924.20     77.15 o 
   4   8   6      305.89      339.76     55.81 o 
   5   8   6     1351.63     1607.88     75.35 o 
   6   8   6      746.04      945.90     54.89 o 
   7   8   6      110.66       87.14     33.11 o 
   8   8   6        6.66        0.20      8.63 o 
   9   8   6       42.55        3.97     44.49 o 
  10   8   6        2.07        5.46     20.76 o 
 -13   9   6        6.31        6.74     18.66 o 
 -12   9   6       44.63       -2.49     16.71 o 
 -11   9   6      131.49       85.48     24.16 o 
 -10   9   6       37.76       26.10     16.04 o 
  -9   9   6       86.11       79.41     14.81 o 
  -8   9   6      283.28      255.20     23.53 o 
  -7   9   6       24.04       22.78     13.61 o 
  -6   9   6      230.51      174.86     28.96 o 
  -5   9   6      255.28      197.75     20.86 o 
  -4   9   6      594.69      593.76     37.87 o 
  -3   9   6      657.43      725.64     40.68 o 
  -2   9   6     1068.64     1004.59     57.47 o 
  -1   9   6     3115.04     3007.21    139.79 o 
   0   9   6      362.82      360.21     35.63 o 
   1   9   6        3.80        2.09     15.96 o 
   2   9   6      103.98      126.57     32.34 o 
   3   9   6        0.13       -9.94     17.35 o 
   4   9   6        4.16       -1.52     17.55 o 
   5   9   6       50.62       45.82     29.80 o 
   6   9   6      123.26       38.24     33.57 o 
   7   9   6      150.11       73.44     39.27 o 
   8   9   6       37.62       25.18     23.90 o 
   9   9   6       80.17      146.78     56.20 o 
 -12  10   6        2.81       27.47     40.56 o 
 -11  10   6       19.71       18.16     15.62 o 
 -10  10   6       10.59       15.67     11.14 o 
  -9  10   6        3.04        4.78     14.62 o 
  -8  10   6      275.34      287.53     66.98 o 
  -7  10   6        8.89       18.62     14.72 o 
  -6  10   6       14.85       42.37     28.56 o 
  -5  10   6      463.78      437.90     36.04 o 
  -4  10   6       68.71       56.37     19.97 o 
  -3  10   6      520.61      498.44     36.65 o 
  -2  10   6       35.43       34.68     19.01 o 
  -1  10   6        3.48        6.37     14.89 o 
   0  10   6       51.35       42.19     25.31 o 
   1  10   6       10.49       13.70     19.72 o 
   2  10   6      416.02      577.98     47.25 o 
   3  10   6      378.34      412.05     90.29 o 
   4  10   6       46.94       20.75     23.61 o 
   5  10   6       86.09       39.76     27.73 o 
   6  10   6      195.87       55.01     35.44 o 
   7  10   6       10.68       19.38     38.85 o 
   8  10   6       39.69       62.27     32.66 o 
 -10  11   6       15.78       34.25     22.55 o 
  -9  11   6        0.16       10.23     12.82 o 
  -8  11   6       10.39       21.27     14.65 o 
  -7  11   6       57.52       26.05     23.16 o 
  -6  11   6        6.36       26.20     16.69 o 
  -5  11   6        3.88        0.67     13.00 o 
  -4  11   6      173.17      139.39     34.67 o 
  -3  11   6      244.53      228.76     46.90 o 
  -2  11   6      123.44      122.10     26.35 o 
  -1  11   6       96.95      100.61     26.09 o 
   0  11   6      205.53      223.59     31.65 o 
   1  11   6      219.54      213.60     62.00 o 
   2  11   6       52.73       12.31     19.68 o 
   3  11   6        2.06        4.13     18.80 o 
   4  11   6       39.74       28.10     27.34 o 
   5  11   6       22.18       14.62     29.80 o 
   6  11   6       12.26        6.80     22.14 o 
   7  11   6       24.84       46.30     37.26 o 
  -9  12   6        4.26       -4.78     16.74 o 
  -8  12   6       17.22       17.16     17.72 o 
  -7  12   6       12.02       17.16     18.48 o 
  -6  12   6       35.04       13.38     23.63 o 
  -5  12   6        0.44       -0.74     14.60 o 
  -4  12   6        3.87        9.56     17.86 o 
  -3  12   6        0.02        9.59     18.20 o 
  -2  12   6       59.47       51.82     29.06 o 
  -1  12   6        5.85        8.51     24.11 o 
   0  12   6       14.14       34.41     23.09 o 
   1  12   6        0.01       19.25     25.92 o 
   2  12   6        0.41       -2.68     17.09 o 
   3  12   6        3.38       24.45     26.80 o 
   4  12   6        2.77        7.26     22.22 o 
   5  12   6       48.06       28.83     34.39 o 
  -6  13   6        0.84       -7.68     17.54 o 
  -5  13   6       12.86       47.84     29.28 o 
  -4  13   6       10.14       29.27     21.92 o 
  -3  13   6      102.35      123.48     32.61 o 
  -2  13   6      203.59      217.93     72.13 o 
  -1  13   6      124.18      258.69     41.52 o 
   0  13   6       85.06      118.23     36.31 o 
   1  13   6        7.40       59.44     32.89 o 
   2  13   6        0.79       12.94     22.39 o 
   3  13   6        0.40       22.94     24.92 o 
 -17   1   7       18.23      119.42     50.96 o 
 -16   1   7       54.64       87.82     47.87 o 
 -15   1   7      615.35      618.24     67.96 o 
 -14   1   7      307.73      298.02     19.43 o 
 -13   1   7       62.87       37.73      8.58 o 
 -12   1   7      831.32      716.90     23.68 o 
 -11   1   7      131.95      168.11      7.21 o 
 -10   1   7     1178.10     1160.33     27.03 o 
  -9   1   7      634.22      548.47     21.61 o 
  -8   1   7        4.81       19.09      6.00 o 
  -7   1   7    17586.50    16587.85    229.59 o 
  -6   1   7      193.08      183.07      9.82 o 
  -5   1   7      140.43      119.48      3.53 o 
  -4   1   7    60836.02    67928.05   1308.82 o 
  -3   1   7     5093.33     5066.31     55.86 o 
  -2   1   7       12.55       25.16      6.24 o 
  -1   1   7    25514.05    24908.32    377.36 o 
   0   1   7     1577.96     1604.37     39.12 o 
   1   1   7     2153.52     2221.65     37.20 o 
   2   1   7     1551.43     1478.59     51.08 o 
   3   1   7       36.75       38.42     21.13 o 
   4   1   7     6316.90     5478.23    150.79 o 
   5   1   7      281.81      325.54     18.63 o 
   6   1   7     2651.72     2459.18     56.29 o 
   7   1   7     6218.26     5990.60    123.51 o 
   8   1   7       35.25       40.53     13.86 o 
   9   1   7      188.30      172.17     23.92 o 
  10   1   7      812.35      838.51     42.33 o 
  11   1   7       36.70        2.84     19.68 o 
  12   1   7       53.11       25.39     24.19 o 
  13   1   7       30.89       33.70     22.13 o 
 -16   2   7       14.54       56.71     29.75 o 
 -15   2   7       89.01       68.23     37.36 o 
 -14   2   7       22.87       19.05      8.15 o 
 -13   2   7        0.39        0.67      3.74 o 
 -12   2   7      139.81      151.25     14.38 o 
 -11   2   7      472.52      454.04     27.48 o 
 -10   2   7      462.96      415.57     20.28 o 
  -9   2   7     1115.89     1033.30     25.73 o 
  -8   2   7      211.70      161.47     14.04 o 
  -7   2   7       69.36       95.11     10.32 o 
  -6   2   7     1774.23     1647.35     32.08 o 
  -5   2   7      912.43      877.16     12.82 o 
  -4   2   7      272.38      256.63     10.33 o 
  -3   2   7      310.99      281.03     12.57 o 
  -2   2   7    21316.54    22914.31    350.98 o 
  -1   2   7      991.86      886.50     22.10 o 
   0   2   7      259.56      257.32     13.60 o 
   1   2   7     7386.92     7625.16    141.60 o 
   2   2   7      701.91      823.31     39.67 o 
   3   2   7      311.44      282.11     28.26 o 
   4   2   7      454.10      402.15     42.11 o 
   5   2   7      702.28      708.12     56.77 o 
   6   2   7      670.62      666.47     28.42 o 
   7   2   7       10.59        7.15     11.96 o 
   8   2   7      341.79      350.68     27.45 o 
   9   2   7       71.89       66.64     16.48 o 
  10   2   7        0.46       16.47     13.20 o 
  11   2   7       67.58       51.18     20.36 o 
  12   2   7       81.39       53.66     30.96 o 
 -16   3   7       21.51       19.78     28.44 o 
 -15   3   7      128.78      151.62     63.48 o 
 -14   3   7       93.74       43.75     18.46 o 
 -13   3   7        1.74       -1.90     10.44 o 
 -12   3   7      760.57      802.13     42.40 o 
 -11   3   7      325.66      349.00     23.10 o 
 -10   3   7      221.45      258.68     22.53 o 
  -9   3   7       58.57       39.07     12.56 o 
  -8   3   7        8.77        4.57      8.76 o 
  -7   3   7     8684.90     8101.24    166.98 o 
  -6   3   7     7050.01     7150.45    127.14 o 
  -5   3   7     6544.05     6717.19    108.79 o 
  -4   3   7    20836.46    20067.41    303.11 o 
  -3   3   7    12999.31    13206.50    184.91 o 
  -2   3   7     1545.26     1619.15     28.53 o 
  -1   3   7    12896.81    12546.19    191.62 o 
   0   3   7      805.40      831.51     23.48 o 
   1   3   7     5604.51     5787.46     81.98 o 
   2   3   7      450.08      464.52     13.50 o 
   3   3   7     1326.52     1236.56     44.74 o 
   4   3   7     4924.91     4628.10    118.56 o 
   5   3   7      365.84      430.15     41.97 o 
   6   3   7      800.70      734.61     68.93 o 
   7   3   7     2081.97     1873.13     84.69 o 
   8   3   7      356.31      370.81     35.17 o 
   9   3   7      179.04      182.27     25.90 o 
  10   3   7      401.29      421.47     80.50 o 
  11   3   7       19.04        3.95     15.35 o 
  12   3   7       41.46       21.61     32.36 o 
 -16   4   7       23.54       30.77     31.11 o 
 -15   4   7       56.77       58.84     27.72 o 
 -14   4   7      152.40      147.95     30.60 o 
 -13   4   7      203.29      214.33     26.25 o 
 -12   4   7       15.30       20.30     14.37 o 
 -11   4   7       27.63       29.50     15.98 o 
 -10   4   7      257.38      222.89     21.15 o 
  -9   4   7     2795.71     2681.22     75.29 o 
  -8   4   7     1176.50     1112.62     35.18 o 
  -7   4   7        1.62        7.05      3.68 o 
  -6   4   7     1851.36     1640.47     23.17 o 
  -5   4   7     3377.04     3373.83     63.97 o 
  -4   4   7      149.46      207.56     13.44 o 
  -3   4   7      745.33      721.25     18.00 o 
  -2   4   7     2082.00     2110.74     41.75 o 
  -1   4   7       40.14       24.46      7.93 o 
   0   4   7     1350.10     1410.45     33.43 o 
   1   4   7    11032.80    11052.74    173.12 o 
   2   4   7     3864.51     3995.26     70.19 o 
   3   4   7      484.87      473.74     15.13 o 
   4   4   7     1849.24     1826.26     70.55 o 
   5   4   7     1013.06      864.74     51.94 o 
   6   4   7      703.48      658.80     44.79 o 
   7   4   7       15.48       13.49     17.99 o 
   8   4   7      323.45      259.54     32.72 o 
   9   4   7      691.05      733.90     53.55 o 
  10   4   7        2.85        7.61     14.95 o 
  11   4   7       32.40       27.11     18.38 o 
  12   4   7      103.81       24.53     28.57 o 
 -15   5   7        4.57       18.29     19.10 o 
 -14   5   7      215.15      176.73     47.26 o 
 -13   5   7       35.24       51.72     19.91 o 
 -12   5   7       41.89       31.76      8.40 o 
 -11   5   7        3.20       -0.33      9.91 o 
 -10   5   7      107.84      114.05      7.93 o 
  -9   5   7       97.89       75.88     13.64 o 
  -8   5   7      660.47      616.76     17.71 o 
  -7   5   7     1351.70     1249.46     26.32 o 
  -6   5   7     4480.64     4486.65     69.09 o 
  -5   5   7     1395.16     1264.48     28.40 o 
  -4   5   7     2489.75     2376.82     44.93 o 
  -3   5   7     6529.04     6338.85     99.10 o 
  -2   5   7     1421.56     1286.23     29.17 o 
  -1   5   7     2092.31     2024.89     52.73 o 
   0   5   7     2367.08     2464.11     58.45 o 
   1   5   7        0.21        4.06     13.05 o 
   2   5   7        4.75       25.79     13.29 o 
   3   5   7       22.58       32.02     15.67 o 
   4   5   7     1181.98     1170.41     50.39 o 
   5   5   7      806.78      737.40     28.24 o 
   6   5   7     1116.11     1123.05     67.60 o 
   7   5   7      583.17      638.34     92.25 o 
   8   5   7      290.91      297.22     44.69 o 
   9   5   7     1051.47     1140.95     79.91 o 
  10   5   7      108.63       78.57     26.34 o 
  11   5   7       64.63       74.06     30.10 o 
  12   5   7        0.20       -3.89     17.49 o 
 -15   6   7        0.98        9.63     21.08 o 
 -14   6   7       53.39       38.27     29.14 o 
 -13   6   7       19.36       19.40     20.78 o 
 -12   6   7      819.41      877.81     71.55 o 
 -11   6   7        0.45        2.35      4.78 o 
 -10   6   7      758.50      730.64     47.94 o 
  -9   6   7      939.73      954.69     32.00 o 
  -8   6   7      797.34      733.70     28.86 o 
  -7   6   7      899.42      832.62     28.20 o 
  -6   6   7     1712.78     1616.34     40.98 o 
  -5   6   7      306.19      302.30     16.60 o 
  -4   6   7       31.55       29.22     14.83 o 
  -3   6   7     1355.15     1329.60     52.19 o 
  -2   6   7     1993.53     2000.85     74.77 o 
  -1   6   7     1955.04     1983.62     64.61 o 
   0   6   7        5.07        1.88     11.91 o 
   1   6   7     3094.10     3239.97     76.93 o 
   2   6   7     2338.99     2284.96     70.33 o 
   3   6   7      215.43      209.97     27.04 o 
   4   6   7      480.55      515.57     36.46 o 
   5   6   7       13.05        9.58     19.34 o 
   6   6   7     2245.01     2391.53    118.86 o 
   7   6   7        1.11        1.36      6.66 o 
   8   6   7        5.20       23.74     31.74 o 
   9   6   7      366.74      440.05     42.46 o 
  10   6   7       93.44       59.39     27.83 o 
  11   6   7        0.20       14.76     18.46 o 
 -14   7   7       85.42       34.68     20.99 o 
 -13   7   7       27.70       16.52     17.20 o 
 -12   7   7        4.22       -0.64      6.05 o 
 -11   7   7      167.53      126.17     20.97 o 
 -10   7   7      186.79      173.12     23.74 o 
  -9   7   7     1085.17     1067.10     47.86 o 
  -8   7   7      618.44      585.88     27.41 o 
  -7   7   7       44.97       27.45      8.73 o 
  -6   7   7      922.86      913.33     31.62 o 
  -5   7   7     2309.76     2361.62     61.11 o 
  -4   7   7     1294.01     1250.29     44.19 o 
  -3   7   7     3848.77     3775.57    101.34 o 
  -2   7   7     1232.79     1168.33     52.02 o 
  -1   7   7       30.62       42.58     16.15 o 
   0   7   7      881.33     1014.03     44.91 o 
   1   7   7       77.62       91.34     19.93 o 
   2   7   7      896.19     1066.48     50.64 o 
   3   7   7      556.07      568.36     42.37 o 
   4   7   7       61.39       78.20     25.51 o 
   5   7   7      451.37      600.16     48.92 o 
   6   7   7      705.32      716.76     57.49 o 
   7   7   7       85.13       71.15     17.80 o 
   8   7   7      178.24      138.32     55.65 o 
   9   7   7       27.83        1.12     31.13 o 
  10   7   7       15.64       20.45     24.23 o 
 -14   8   7        0.37       14.99     22.77 o 
 -13   8   7       12.52        2.61     22.41 o 
 -12   8   7      259.93      192.13     74.68 o 
 -11   8   7      173.55      151.15     48.49 o 
 -10   8   7      168.74      138.16     19.35 o 
  -9   8   7      827.93      842.82     50.74 o 
  -8   8   7       31.05       59.07     12.88 o 
  -7   8   7        4.46       -9.42     11.56 o 
  -6   8   7       65.24       60.62     13.38 o 
  -5   8   7      670.65      600.13     50.56 o 
  -4   8   7        1.37        1.51      9.88 o 
  -3   8   7        0.03       -1.94     11.19 o 
  -2   8   7      175.44      225.46     28.49 o 
  -1   8   7       99.91      117.16     22.68 o 
   0   8   7       10.78        2.89     14.07 o 
   1   8   7     1173.17     1283.18     64.97 o 
   2   8   7     1142.43     1156.71     53.41 o 
   3   8   7       17.28       -6.80     15.37 o 
   4   8   7      432.89      589.80     43.56 o 
   5   8   7      278.11      235.86     59.92 o 
   6   8   7       87.00       59.62     40.59 o 
   7   8   7       67.26       63.81     28.48 o 
   8   8   7      111.79       97.07     48.14 o 
   9   8   7      219.02      228.91    112.28 o 
  10   8   7       28.80       17.54     30.00 o 
 -13   9   7       60.60       36.12     24.23 o 
 -12   9   7       22.05       26.62     20.40 o 
 -11   9   7        0.02       -0.42     13.49 o 
 -10   9   7        1.35       12.87     11.95 o 
  -9   9   7      238.22      195.12     26.05 o 
  -8   9   7      134.77       94.31     18.45 o 
  -7   9   7        0.11       -6.64     11.74 o 
  -6   9   7      467.31      540.55     41.31 o 
  -5   9   7       79.53      107.17     21.38 o 
  -4   9   7      173.15      132.53     24.94 o 
  -3   9   7       24.66       60.24     17.23 o 
  -2   9   7      927.67      922.02     42.40 o 
  -1   9   7       78.24       74.60     22.53 o 
   0   9   7      301.64      391.08     41.04 o 
   1   9   7      727.65      718.49     47.75 o 
   2   9   7        0.20       -0.65     13.63 o 
   3   9   7      103.62       90.67     29.39 o 
   4   9   7       18.64       45.86     23.18 o 
   5   9   7      463.94      664.73    118.84 o 
   6   9   7      106.11       48.38     36.63 o 
   7   9   7       20.44       -1.23     14.01 o 
   8   9   7      128.99       94.68     71.19 o 
   9   9   7       61.11       14.85     33.36 o 
 -12  10   7       34.11        9.32     23.80 o 
 -11  10   7       46.87       23.48     23.78 o 
 -10  10   7        7.00       11.89     12.30 o 
  -9  10   7      193.79      168.66     32.14 o 
  -8  10   7      470.80      413.83    109.50 o 
  -7  10   7       57.44       23.21     15.55 o 
  -6  10   7      138.80      109.89     22.48 o 
  -5  10   7       42.68       31.17     14.99 o 
  -4  10   7       47.86       33.67     23.32 o 
  -3  10   7      493.46      452.95     37.64 o 
  -2  10   7      233.58      209.63     35.07 o 
  -1  10   7      582.26      675.05     52.54 o 
   0  10   7      452.04      520.35     44.47 o 
   1  10   7      592.68      612.84     47.47 o 
   2  10   7      199.21      129.64     52.55 o 
   3  10   7       44.99       38.41     25.79 o 
   4  10   7       45.64       11.85     22.75 o 
   5  10   7       16.11       -7.57     19.87 o 
   6  10   7        2.94       11.55     25.79 o 
   7  10   7        0.19        4.58     20.04 o 
   8  10   7        4.24      -17.53     27.36 o 
 -10  11   7       11.41       13.19     16.28 o 
  -9  11   7        9.87        8.81     12.14 o 
  -8  11   7       12.09       21.40     16.65 o 
  -7  11   7        0.03        5.58     13.26 o 
  -6  11   7       38.24       27.04     17.79 o 
  -5  11   7      113.97       72.83     21.26 o 
  -4  11   7        0.02       25.77     17.25 o 
  -3  11   7       33.81       60.58     22.61 o 
  -2  11   7      167.11      150.67     33.25 o 
  -1  11   7       12.85       15.04     20.53 o 
   0  11   7        2.85       23.51     43.52 o 
   1  11   7      107.14       32.18     24.26 o 
   2  11   7        6.17       16.73     24.60 o 
   3  11   7        2.54       -4.15     22.50 o 
   4  11   7        0.02       -6.59     23.77 o 
   5  11   7       17.75       13.43     23.00 o 
   6  11   7        6.14       -3.99     25.32 o 
  -8  12   7      121.45       65.86     26.84 o 
  -7  12   7       33.47       26.64     17.82 o 
  -6  12   7        0.31       -4.79     13.69 o 
  -5  12   7        1.80       -3.67     17.20 o 
  -4  12   7       54.02       47.78     21.58 o 
  -3  12   7       97.77       97.51     29.62 o 
  -2  12   7      163.81      144.90     37.43 o 
  -1  12   7      164.04      229.24     59.90 o 
   0  12   7      347.18      412.57    109.17 o 
   1  12   7      134.74      147.80     44.83 o 
   2  12   7       98.23      116.91     50.50 o 
   3  12   7      131.54       42.43     38.32 o 
   4  12   7       88.63       41.84     36.07 o 
  -5  13   7       21.23       66.05     25.75 o 
  -4  13   7       16.90       54.52     26.25 o 
  -3  13   7        1.84       39.85     44.22 o 
  -2  13   7       18.39       45.79     28.88 o 
  -1  13   7        0.29       28.54     25.03 o 
   0  13   7        1.73       44.55     35.57 o 
   1  13   7       14.24       29.44     45.60 o 
 -17   0   8       67.26       30.66     63.31 o 
 -16   0   8      101.84      119.47     45.60 o 
 -15   0   8      223.36      228.57     77.68 o 
 -14   0   8       24.00       28.67      9.96 o 
 -13   0   8      478.64      409.04     28.49 o 
 -12   0   8     2366.03     2084.38     83.19 o 
 -11   0   8       12.33       13.40     11.59 o 
 -10   0   8      209.57      205.16     12.18 o 
  -9   0   8     3097.33     2911.28     99.98 o 
  -8   0   8      641.28      595.35     23.22 o 
  -7   0   8        1.61       11.24      3.79 o 
  -6   0   8        3.99       22.48      7.05 o 
  -5   0   8    12364.14    12692.94    228.72 o 
  -4   0   8    44354.58    46816.96   1810.94 o 
  -3   0   8     1246.66     1278.94     28.96 o 
  -2   0   8    28834.42    27314.28   1499.05 o 
  -1   0   8    30618.50    28762.88    994.33 o 
   0   0   8       41.99       71.19     14.52 o 
   1   0   8    20624.56    20553.95    418.11 o 
   2   0   8    18661.71    18150.26    460.47 o 
   3   0   8      686.78      717.56     15.72 o 
   4   0   8      126.02      148.33     26.63 o 
   5   0   8        5.61       27.22     20.32 o 
   6   0   8     2318.27     2392.12     99.19 o 
   7   0   8     2860.48     2910.44    134.50 o 
   8   0   8      141.65      133.29     32.73 o 
   9   0   8      927.44      850.97    102.94 o 
  10   0   8       68.77       82.21     47.54 o 
  11   0   8       35.92       31.54     51.96 o 
  12   0   8       13.67       -5.14     23.94 o 
 -17   1   8        2.70      115.56     56.93 o 
 -16   1   8       19.07       10.44     27.18 o 
 -15   1   8       78.31       49.21     15.14 o 
 -14   1   8       16.57       13.05     12.82 o 
 -13   1   8        1.28       13.40     13.72 o 
 -12   1   8        0.27       11.19     10.61 o 
 -11   1   8        0.01        5.16      7.20 o 
 -10   1   8       85.40       75.90      9.66 o 
  -9   1   8      162.02      190.72     12.47 o 
  -8   1   8      482.23      569.24     17.12 o 
  -7   1   8      506.79      435.52     12.40 o 
  -6   1   8      686.37      725.65     18.17 o 
  -5   1   8        7.63        6.53      4.67 o 
  -4   1   8      187.30      205.13      7.72 o 
  -3   1   8     1097.08     1112.86     19.82 o 
  -2   1   8     1125.59     1100.60     21.85 o 
  -1   1   8      924.82      869.26     20.94 o 
   0   1   8      132.59      142.68     10.98 o 
   1   1   8      836.15      814.94     20.09 o 
   2   1   8     1374.85     1390.96     61.61 o 
   3   1   8       25.92       23.42     16.53 o 
   4   1   8        0.88        8.79     14.63 o 
   5   1   8      129.06      128.10     13.76 o 
   6   1   8      218.06      239.87     17.95 o 
   7   1   8      514.32      506.64     26.03 o 
   8   1   8       50.47       36.81      8.68 o 
   9   1   8        0.75       -7.20     11.12 o 
  10   1   8        0.15       27.96     20.91 o 
  11   1   8        1.93       -6.72     18.65 o 
  12   1   8       18.95       17.22     21.81 o 
 -16   2   8       38.26       41.42     41.48 o 
 -15   2   8      445.41      484.48     55.01 o 
 -14   2   8        0.10       11.15     16.76 o 
 -13   2   8      301.27      302.85     21.89 o 
 -12   2   8     1088.12     1023.54     34.17 o 
 -11   2   8      185.27      201.95     25.76 o 
 -10   2   8      429.86      497.35     21.55 o 
  -9   2   8     2477.66     2461.66     48.62 o 
  -8   2   8       62.15       74.86     13.27 o 
  -7   2   8     2009.93     1888.14     35.27 o 
  -6   2   8     1285.27     1364.45     28.10 o 
  -5   2   8    11636.75    11304.36    126.07 o 
  -4   2   8     9796.88     9244.29    116.76 o 
  -3   2   8     1100.62     1139.11     21.83 o 
  -2   2   8    12865.25    12129.60    176.87 o 
  -1   2   8    26984.96    26006.48    716.33 o 
   0   2   8      129.79      119.02     11.72 o 
   1   2   8     2796.06     2487.99     72.90 o 
   2   2   8     6940.66     6299.86    163.28 o 
   3   2   8       44.67       28.81     17.78 o 
   4   2   8       33.03       26.35     25.72 o 
   5   2   8      384.33      392.58     48.96 o 
   6   2   8     1651.21     1613.88     45.26 o 
   7   2   8      544.48      583.08     26.49 o 
   8   2   8      159.64      166.87     18.02 o 
   9   2   8      546.54      552.59     46.47 o 
  10   2   8      595.67      543.32    101.37 o 
  11   2   8       19.97       -1.30     16.46 o 
  12   2   8      192.26       46.34     35.99 o 
 -16   3   8        9.98       16.91     30.06 o 
 -15   3   8      168.62      173.07     38.82 o 
 -14   3   8      127.30       87.84     25.84 o 
 -13   3   8       44.94       53.10     15.80 o 
 -12   3   8      405.10      404.37     26.65 o 
 -11   3   8       24.86       30.64     13.89 o 
 -10   3   8      535.86      562.49     27.36 o 
  -9   3   8       19.94       27.81     11.59 o 
  -8   3   8       45.88       73.07     12.62 o 
  -7   3   8     3149.04     3078.84     60.44 o 
  -6   3   8       17.87       32.81      4.66 o 
  -5   3   8     1339.37     1396.41     28.12 o 
  -4   3   8     4957.67     4611.10     71.30 o 
  -3   3   8      670.72      778.33     19.24 o 
  -2   3   8     3495.75     3438.44     62.68 o 
  -1   3   8     1359.65     1160.37     28.91 o 
   0   3   8     1459.69     1651.15     31.66 o 
   1   3   8     4698.87     4464.77     68.26 o 
   2   3   8      923.81      976.91     44.35 o 
   3   3   8      205.37      207.05     36.65 o 
   4   3   8     3480.14     3706.33    143.12 o 
   5   3   8      106.82      117.72     30.56 o 
   6   3   8      153.76      158.24     41.58 o 
   7   3   8       51.33       81.72     17.92 o 
   8   3   8        1.19       -8.77     14.07 o 
   9   3   8      228.96      262.24     71.86 o 
  10   3   8        4.22       -1.45     14.15 o 
  11   3   8       35.58       16.87     23.67 o 
  12   3   8      160.91       85.24     53.51 o 
 -16   4   8        0.36       24.86     26.83 o 
 -15   4   8      220.38      215.46     34.81 o 
 -14   4   8      196.24      158.34     23.82 o 
 -13   4   8       32.28       15.60     14.66 o 
 -12   4   8     1303.46     1494.21     49.77 o 
 -11   4   8      623.33      594.15     37.26 o 
 -10   4   8      583.05      604.08     28.93 o 
  -9   4   8     1614.20     1641.32     52.24 o 
  -8   4   8      155.95      124.10     17.54 o 
  -7   4   8      638.94      564.28     24.38 o 
  -6   4   8       44.41       35.31      5.00 o 
  -5   4   8     1214.34     1179.33     24.11 o 
  -4   4   8     5949.04     5723.09     85.02 o 
  -3   4   8     2218.04     2264.57     41.51 o 
  -2   4   8     2512.51     2224.23     42.92 o 
  -1   4   8     3880.54     3226.58     57.31 o 
   0   4   8     4538.20     4832.60     77.00 o 
   1   4   8      968.21      917.39     23.38 o 
   2   4   8     1918.45     1775.92     36.50 o 
   3   4   8      291.77      233.39     22.96 o 
   4   4   8       12.31       20.14     16.68 o 
   5   4   8       13.24        7.18     15.76 o 
   6   4   8      588.31      620.58     55.32 o 
   7   4   8     1055.56     1063.00     70.96 o 
   8   4   8      449.47      450.88     36.73 o 
   9   4   8      629.04      576.54     95.91 o 
  10   4   8       84.37       68.80     21.17 o 
  11   4   8      114.92       58.54     35.57 o 
 -15   5   8      114.93      104.94     25.98 o 
 -14   5   8       63.75       73.17     20.19 o 
 -13   5   8      245.25      264.66     31.62 o 
 -12   5   8       26.82       50.32     25.29 o 
 -11   5   8      308.43      335.26     25.89 o 
 -10   5   8     1087.94     1125.19     45.21 o 
  -9   5   8       23.04       20.97     12.90 o 
  -8   5   8       65.03       69.16      9.69 o 
  -7   5   8      917.55      936.77     25.61 o 
  -6   5   8      223.60      230.15     12.41 o 
  -5   5   8      307.36      297.07     12.89 o 
  -4   5   8     5380.42     5256.07     90.37 o 
  -3   5   8      494.80      445.24     18.82 o 
  -2   5   8     1746.94     1536.00     35.13 o 
  -1   5   8      377.52      328.78     16.87 o 
   0   5   8      389.68      439.56     23.06 o 
   1   5   8     7734.08     7683.34    133.33 o 
   2   5   8      291.33      302.18     20.33 o 
   3   5   8      308.92      306.55     13.01 o 
   4   5   8     1194.31     1211.95     57.19 o 
   5   5   8      102.19       80.43     25.35 o 
   6   5   8        0.08        4.91     17.07 o 
   7   5   8      431.13      488.55     48.93 o 
   8   5   8       29.65       20.93     28.79 o 
   9   5   8       98.02       60.23     33.14 o 
  10   5   8       92.55       54.51     22.70 o 
  11   5   8       20.53       -8.26     18.28 o 
 -15   6   8       40.14       41.49     20.60 o 
 -14   6   8      232.08      228.54     35.14 o 
 -13   6   8        6.21        8.87     18.14 o 
 -12   6   8      321.43      371.50     37.45 o 
 -11   6   8      661.78      723.10     42.05 o 
 -10   6   8       50.81       40.40     14.94 o 
  -9   6   8      340.37      362.35     15.34 o 
  -8   6   8      574.70      514.23     22.68 o 
  -7   6   8      118.00      110.18     10.37 o 
  -6   6   8      605.95      512.42     22.46 o 
  -5   6   8       25.56       22.57      8.44 o 
  -4   6   8     1812.68     1835.19     44.52 o 
  -3   6   8     4824.60     4987.14     93.01 o 
  -2   6   8     1156.63     1098.43     42.65 o 
  -1   6   8     2161.53     1964.94     49.58 o 
   0   6   8     2739.91     2750.23     67.69 o 
   1   6   8      272.34      338.15     31.83 o 
   2   6   8       14.45        6.85     12.69 o 
   3   6   8      530.76      695.34     41.89 o 
   4   6   8      146.53      148.68     27.85 o 
   5   6   8      100.79      106.13     18.49 o 
   6   6   8       73.82       48.51     26.18 o 
   7   6   8       11.01       34.63     29.76 o 
   8   6   8      232.88      257.38     89.91 o 
   9   6   8      229.38      155.29     82.55 o 
  10   6   8       76.89       34.83     33.89 o 
 -14   7   8       84.01       56.69     24.96 o 
 -13   7   8      120.30      105.20     29.55 o 
 -12   7   8       38.89       33.78     17.99 o 
 -11   7   8        5.81        8.26     14.66 o 
 -10   7   8      799.78      801.66     74.19 o 
  -9   7   8      569.97      530.49     30.41 o 
  -8   7   8      212.52      224.10     16.11 o 
  -7   7   8     1290.94     1287.44     31.84 o 
  -6   7   8      472.23      487.47     25.62 o 
  -5   7   8       84.05       86.36     15.14 o 
  -4   7   8       27.14       28.89     11.98 o 
  -3   7   8      364.08      381.91     23.50 o 
  -2   7   8       89.61       78.69     18.57 o 
  -1   7   8       25.96       29.12     14.21 o 
   0   7   8      164.85      206.78     25.87 o 
   1   7   8     1160.56     1246.14     58.96 o 
   2   7   8      533.68      603.06     46.70 o 
   3   7   8      833.79      928.96     47.67 o 
   4   7   8     1722.85     1769.21     80.16 o 
   5   7   8       91.15       88.46     29.13 o 
   6   7   8        8.61        8.13      9.38 o 
   7   7   8      370.19      236.56    164.60 o 
   8   7   8       43.52       67.21     38.89 o 
   9   7   8       33.24       81.85     38.57 o 
  10   7   8        0.03       14.65     34.59 o 
 -14   8   8      161.49       61.49     50.59 o 
 -13   8   8        7.83       29.29     21.34 o 
 -12   8   8       19.58       15.58     21.29 o 
 -11   8   8      302.93      266.94     57.52 o 
 -10   8   8        3.52       -7.32      7.32 o 
  -9   8   8      209.47      190.03     17.31 o 
  -8   8   8       70.74       50.25     12.96 o 
  -7   8   8      400.43      380.98     20.69 o 
  -6   8   8      404.60      367.62     20.66 o 
  -5   8   8        0.01        2.47      9.56 o 
  -4   8   8       12.24       17.16     12.45 o 
  -3   8   8     1658.93     1879.08     64.05 o 
  -2   8   8      652.61      681.07     35.62 o 
  -1   8   8      714.58      692.74     46.02 o 
   0   8   8     2149.21     2292.63    112.83 o 
   1   8   8      219.02      211.00     32.13 o 
   2   8   8      206.75      229.76     29.84 o 
   3   8   8      844.34      995.55     62.37 o 
   4   8   8      106.84       72.16     27.99 o 
   5   8   8      164.59      129.87     64.31 o 
   6   8   8        2.80       -1.75     11.92 o 
   7   8   8        0.41      -38.13     39.22 o 
   8   8   8       45.87       27.18     34.97 o 
   9   8   8       30.37      -25.68     32.21 o 
 -13   9   8        4.96       -1.06     18.74 o 
 -12   9   8       19.44      -17.29     18.66 o 
 -11   9   8       16.59       -7.90     17.61 o 
 -10   9   8      175.98      118.42     33.35 o 
  -9   9   8      339.33      290.09     48.00 o 
  -8   9   8       75.08       59.16     14.57 o 
  -7   9   8      432.72      484.90     28.39 o 
  -6   9   8     1212.59     1117.19     37.39 o 
  -5   9   8       62.94       39.85     15.06 o 
  -4   9   8      422.74      375.50     30.07 o 
  -3   9   8      310.19      332.28     27.43 o 
  -2   9   8       37.01       40.88     20.37 o 
  -1   9   8      932.93     1000.68     52.44 o 
   0   9   8      402.40      448.38     42.55 o 
   1   9   8      285.16      270.20     35.09 o 
   2   9   8      306.24      378.21     44.92 o 
   3   9   8      610.94      823.40     69.23 o 
   4   9   8      685.03      875.45    155.95 o 
   5   9   8      100.06       73.57     40.99 o 
   6   9   8       15.75       -4.90     20.07 o 
   7   9   8        7.90        0.95     17.37 o 
   8   9   8        0.01      -41.00     44.29 o 
 -11  10   8       51.69       39.49     24.16 o 
 -10  10   8        0.33       -7.72     14.59 o 
  -9  10   8       56.33       63.22     21.51 o 
  -8  10   8       15.31       28.90     14.59 o 
  -7  10   8        0.11       -8.61     12.87 o 
  -6  10   8      239.70      242.64     44.70 o 
  -5  10   8        1.71       -3.92     11.19 o 
  -4  10   8      126.70      144.31     23.42 o 
  -3  10   8      544.82      594.77     37.43 o 
  -2  10   8      336.97      367.76     40.10 o 
  -1  10   8      239.86      279.85     33.67 o 
   0  10   8     1262.57     1474.08     89.72 o 
   1  10   8      622.18      666.16     57.68 o 
   2  10   8        0.34       -1.93     20.06 o 
   3  10   8        9.79       21.54     21.92 o 
   4  10   8        6.20       -8.20     24.48 o 
   5  10   8        3.03       21.28     27.04 o 
   6  10   8       24.61       31.48     35.64 o 
   7  10   8        0.84        7.61     20.89 o 
 -10  11   8       23.42       37.82     24.69 o 
  -9  11   8      253.21      225.19     66.46 o 
  -8  11   8      102.79       51.56     20.75 o 
  -7  11   8      138.85       98.37     29.57 o 
  -6  11   8      305.46      250.88     60.87 o 
  -5  11   8      105.08       63.35     21.91 o 
  -4  11   8       12.12        4.31     16.20 o 
  -3  11   8        5.69       13.68     19.07 o 
  -2  11   8        1.34        0.50     15.23 o 
  -1  11   8        2.59       -2.11     14.94 o 
   0  11   8       20.85       19.69     21.11 o 
   1  11   8        9.57       13.79     19.77 o 
   2  11   8      233.09      106.46     69.03 o 
   3  11   8      106.43       20.15     25.11 o 
   4  11   8       29.75       35.75     30.54 o 
   5  11   8       75.30       24.28     33.25 o 
  -8  12   8        0.26       -3.07     13.36 o 
  -7  12   8        0.28        5.84     14.95 o 
  -6  12   8       32.41       30.59     20.80 o 
  -5  12   8        0.83       20.50     18.65 o 
  -4  12   8        0.40       11.00     17.85 o 
  -3  12   8       53.30       18.26     22.83 o 
  -2  12   8        6.65       34.92     28.25 o 
  -1  12   8        1.75       12.31     21.96 o 
   0  12   8        7.27       23.32     23.49 o 
   1  12   8       41.21       49.53     33.81 o 
   2  12   8       40.36       24.39     26.85 o 
   3  12   8      112.75       69.60     41.27 o 
  -4  13   8        7.95       18.95     21.35 o 
  -3  13   8        4.08       30.52     25.39 o 
  -2  13   8        0.07       -8.25     23.28 o 
  -1  13   8       60.45       26.33     34.61 o 
   0  13   8       37.86       86.29     48.29 o 
 -16   1   9       73.52      148.07     44.85 o 
 -15   1   9        6.71       46.33     30.88 o 
 -14   1   9       23.63       17.89      8.28 o 
 -13   1   9     1600.35     1639.78     54.04 o 
 -12   1   9      254.77      303.58     19.30 o 
 -11   1   9        9.87        6.37      8.17 o 
 -10   1   9     5204.19     4885.70     76.01 o 
  -9   1   9     3200.81     3430.64     50.98 o 
  -8   1   9      148.06      154.33     10.94 o 
  -7   1   9     6653.88     6146.41     89.91 o 
  -6   1   9      857.33      859.15     12.13 o 
  -5   1   9     7100.53     7053.27     78.17 o 
  -4   1   9      492.45      416.19     10.95 o 
  -3   1   9      195.48      247.57     12.58 o 
  -2   1   9    21003.15    20036.26    287.01 o 
  -1   1   9     1702.07     1488.75     41.75 o 
   0   1   9      625.71      538.83     20.42 o 
   1   1   9    31802.69    32223.76    760.94 o 
   2   1   9     5713.21     5432.81    148.62 o 
   3   1   9      328.90      384.18     41.92 o 
   4   1   9     4654.30     4342.42    112.88 o 
   5   1   9       32.34       38.20     10.48 o 
   6   1   9      773.79      749.71     20.81 o 
   7   1   9       19.44       10.15     11.37 o 
   8   1   9      124.00       70.62     19.88 o 
   9   1   9      535.64      591.53     47.61 o 
  10   1   9       30.19       22.12     19.68 o 
  11   1   9       62.69       10.15     21.81 o 
 -16   2   9        3.21       -4.67     30.39 o 
 -15   2   9      130.21      145.25     40.73 o 
 -14   2   9       63.91       50.42     21.57 o 
 -13   2   9        2.28        9.42     11.31 o 
 -12   2   9      269.42      283.85     15.30 o 
 -11   2   9      260.87      238.06     13.64 o 
 -10   2   9       33.11       32.50     10.04 o 
  -9   2   9     1259.66     1134.55     28.31 o 
  -8   2   9     1223.25     1206.94     26.52 o 
  -7   2   9     1478.28     1433.29     28.23 o 
  -6   2   9       19.29       24.14      3.24 o 
  -5   2   9     1666.89     1868.35     26.21 o 
  -4   2   9     5216.88     5137.49     62.02 o 
  -3   2   9      463.31      489.05     16.44 o 
  -2   2   9      226.83      220.79     11.65 o 
  -1   2   9     2709.36     2736.35     44.73 o 
   0   2   9     1049.74     1120.07     27.72 o 
   1   2   9       30.64       28.58     19.09 o 
   2   2   9       61.33       56.10     20.21 o 
   3   2   9      946.81      899.00     51.30 o 
   4   2   9        0.65       10.40     18.07 o 
   5   2   9      157.90      134.06     38.50 o 
   6   2   9      453.30      440.43     30.23 o 
   7   2   9      175.24      167.90     21.47 o 
   8   2   9       15.37       19.15     14.32 o 
   9   2   9       47.09       36.73     12.50 o 
  10   2   9       37.35       15.29     24.05 o 
  11   2   9       44.89        8.84     19.68 o 
 -16   3   9       28.17       29.29     49.30 o 
 -15   3   9        5.16       15.55     15.19 o 
 -14   3   9       75.43       72.78     14.34 o 
 -13   3   9      181.67      219.99     28.62 o 
 -12   3   9     1111.87     1164.00     70.22 o 
 -11   3   9       25.85       22.75     15.33 o 
 -10   3   9     5069.38     4943.47    102.67 o 
  -9   3   9     1881.19     1994.76     69.74 o 
  -8   3   9      154.14      133.13     12.96 o 
  -7   3   9     1335.88     1065.69     29.38 o 
  -6   3   9     1880.51     1912.08     25.42 o 
  -5   3   9     1259.54     1221.30     25.14 o 
  -4   3   9      142.20      156.95     10.15 o 
  -3   3   9      446.98      422.00     20.44 o 
  -2   3   9    13683.37    14009.65    241.32 o 
  -1   3   9     3947.96     3774.03     67.61 o 
   0   3   9     3876.95     3963.67     77.43 o 
   1   3   9     9140.87     8194.32    315.37 o 
   2   3   9     3833.94     3522.66    110.26 o 
   3   3   9      580.62      650.63     63.69 o 
   4   3   9     4414.30     4305.23    169.64 o 
   5   3   9      510.79      529.60     68.79 o 
   6   3   9      131.56      129.14     34.93 o 
   7   3   9       20.27        2.63     12.87 o 
   8   3   9       63.62       44.39     16.10 o 
   9   3   9      343.89      265.54     75.35 o 
  10   3   9      104.78       51.40     34.33 o 
  11   3   9       33.99       45.08     29.82 o 
 -16   4   9        0.06        3.40     20.26 o 
 -15   4   9      178.86      142.38     24.69 o 
 -14   4   9       49.01       34.12     19.01 o 
 -13   4   9        2.73      -14.67     14.67 o 
 -12   4   9      816.94      880.11     46.63 o 
 -11   4   9      709.02      642.27     30.82 o 
 -10   4   9      674.68      696.16     40.99 o 
  -9   4   9      621.16      580.41     35.18 o 
  -8   4   9      627.02      606.72     29.14 o 
  -7   4   9     2257.28     2039.59     57.71 o 
  -6   4   9     1208.22     1131.44     23.24 o 
  -5   4   9     1549.02     1661.78     29.27 o 
  -4   4   9     5714.01     5534.74    105.37 o 
  -3   4   9       16.30       25.25      7.94 o 
  -2   4   9      595.23      697.88     20.46 o 
  -1   4   9     1110.35     1108.09     27.81 o 
   0   4   9     1492.44     1537.15     41.71 o 
   1   4   9     1131.01     1127.16     31.43 o 
   2   4   9      716.58      660.67     21.15 o 
   3   4   9     1290.64     1277.65     60.39 o 
   4   4   9      169.99      185.13     34.77 o 
   5   4   9       98.02       82.70     31.46 o 
   6   4   9      850.83      955.45     70.47 o 
   7   4   9      257.26      264.99     47.87 o 
   8   4   9        9.36       -0.64     16.05 o 
   9   4   9       81.67       69.74     20.94 o 
  10   4   9       32.26        8.98     34.45 o 
  11   4   9       19.11       62.19     44.61 o 
 -15   5   9      133.83      112.37     36.93 o 
 -14   5   9       14.72        7.75     14.02 o 
 -13   5   9       76.34       96.36     22.99 o 
 -12   5   9      697.71      734.42     52.18 o 
 -11   5   9      363.36      380.96     41.60 o 
 -10   5   9       48.41       52.46     18.34 o 
  -9   5   9     3111.41     3271.58    134.24 o 
  -8   5   9      324.33      288.89     24.01 o 
  -7   5   9      722.70      639.87     28.60 o 
  -6   5   9       86.33      105.30     11.94 o 
  -5   5   9       48.26       62.98      9.85 o 
  -4   5   9      711.53      678.45     22.58 o 
  -3   5   9      200.94      140.22     15.86 o 
  -2   5   9     1394.75     1407.75     44.25 o 
  -1   5   9     3368.82     3378.77     62.09 o 
   0   5   9     1454.90     1490.18     43.15 o 
   1   5   9     2348.41     2216.28     57.89 o 
   2   5   9     2649.58     2547.13     52.11 o 
   3   5   9     1497.86     1412.19     53.10 o 
   4   5   9      548.82      566.69     57.22 o 
   5   5   9      826.69      832.45     64.06 o 
   6   5   9       87.18       77.02     27.95 o 
   7   5   9       41.33       25.43     30.27 o 
   8   5   9        0.25       -5.62     16.54 o 
   9   5   9       56.94       49.58     39.17 o 
  10   5   9       56.45       49.46     22.58 o 
 -15   6   9      193.21      201.30     29.36 o 
 -14   6   9        3.32       -2.31     16.98 o 
 -13   6   9       13.51       22.18     24.05 o 
 -12   6   9      469.58      512.02     35.32 o 
 -11   6   9       42.50       25.24     16.41 o 
 -10   6   9      159.85      158.13     28.35 o 
  -9   6   9     1053.14      969.35     40.74 o 
  -8   6   9      342.11      388.59     15.67 o 
  -7   6   9     1942.37     1863.97     41.69 o 
  -6   6   9        8.64       10.19      7.64 o 
  -5   6   9      689.41      706.09     27.62 o 
  -4   6   9     3483.36     3455.41     75.58 o 
  -3   6   9      130.01      119.27     16.78 o 
  -2   6   9      351.28      387.77     22.80 o 
  -1   6   9     1515.03     1426.41     39.30 o 
   0   6   9      997.12     1064.68     34.25 o 
   1   6   9     1260.11     1210.48     36.76 o 
   2   6   9      112.37      130.41     14.99 o 
   3   6   9      776.16      807.29     35.84 o 
   4   6   9     1079.27     1127.80     57.77 o 
   5   6   9       74.63       79.21     28.13 o 
   6   6   9      462.81      591.92     54.40 o 
   7   6   9      150.44       78.87     49.12 o 
   8   6   9        0.36       -4.27     27.05 o 
   9   6   9      116.25       82.88     30.55 o 
  10   6   9        8.46        2.73     22.78 o 
 -14   7   9       28.75       42.43     23.42 o 
 -13   7   9        0.76       -0.01     17.75 o 
 -12   7   9      499.43      544.22     52.99 o 
 -11   7   9      357.68      233.97     61.67 o 
 -10   7   9        0.01       -8.44      8.44 o 
  -9   7   9      972.86     1031.63     63.75 o 
  -8   7   9     1268.02     1202.23     46.02 o 
  -7   7   9       34.45       36.40      8.84 o 
  -6   7   9     1643.68     1474.77     44.62 o 
  -5   7   9      349.46      364.05     31.18 o 
  -4   7   9      323.81      337.23     20.63 o 
  -3   7   9     1181.92     1132.64     41.19 o 
  -2   7   9      101.72      104.80     19.67 o 
  -1   7   9     1256.43     1309.26     47.52 o 
   0   7   9     1086.64     1051.61     40.06 o 
   1   7   9      478.99      478.85     24.53 o 
   2   7   9     1087.22     1080.77     70.49 o 
   3   7   9      478.35      468.79     26.58 o 
   4   7   9       24.68       24.00     12.30 o 
   5   7   9      234.18      192.80     33.00 o 
   6   7   9      281.18      167.68    108.68 o 
   7   7   9       17.73       30.82     64.25 o 
   8   7   9        2.37       42.49     33.19 o 
   9   7   9        2.55       -7.71     20.63 o 
 -13   8   9       14.20        2.70     17.85 o 
 -12   8   9       49.32       29.41     25.10 o 
 -11   8   9        4.99      -15.19     23.42 o 
 -10   8   9      210.38      183.42     20.50 o 
  -9   8   9       58.35       49.11     11.55 o 
  -8   8   9        0.37        8.13     11.17 o 
  -7   8   9      554.60      532.51     24.58 o 
  -6   8   9        0.46       -2.18      8.63 o 
  -5   8   9      167.49      184.11     21.04 o 
  -4   8   9     1520.86     1553.58     50.55 o 
  -3   8   9      160.16      114.30     19.08 o 
  -2   8   9       11.43       11.44     13.85 o 
  -1   8   9      309.26      347.45     33.47 o 
   0   8   9       97.20       91.02     21.13 o 
   1   8   9      164.94      156.18     30.80 o 
   2   8   9      241.08      273.12     39.61 o 
   3   8   9      675.65      818.70     61.17 o 
   4   8   9      477.72      499.46    103.32 o 
   5   8   9      296.98      286.32    116.23 o 
   6   8   9      285.75      239.47    156.76 o 
   7   8   9      165.21       34.15     59.25 o 
   8   8   9        5.78      -15.17     32.03 o 
 -12   9   9      124.10       64.58     30.27 o 
 -11   9   9      142.78       80.57     47.91 o 
 -10   9   9       33.53       17.99     14.37 o 
  -9   9   9       47.84       22.01     14.09 o 
  -8   9   9      196.60      177.10     27.30 o 
  -7   9   9       32.10       43.87     14.91 o 
  -6   9   9      193.22      171.45     22.83 o 
  -5   9   9      885.17      893.43     44.12 o 
  -4   9   9       33.67       40.37     16.30 o 
  -3   9   9      109.24      109.88     21.88 o 
  -2   9   9        0.72       13.11     15.15 o 
  -1   9   9      413.12      472.34     36.35 o 
   0   9   9     1033.38     1149.33     81.37 o 
   1   9   9       13.44       20.66     21.61 o 
   2   9   9      142.76      122.09     50.24 o 
   4   9   9       31.84       23.29     22.44 o 
   5   9   9       42.70       26.81     30.17 o 
   6   9   9       70.75       40.69     39.31 o 
   7   9   9        0.09        5.95     23.29 o 
 -11  10   9       94.22       54.16     35.45 o 
 -10  10   9       41.29       43.14     25.53 o 
  -9  10   9       44.64       33.68     14.68 o 
  -8  10   9       19.54       16.60     16.98 o 
  -7  10   9      588.63      512.22    103.52 o 
  -6  10   9      352.64      293.32     69.17 o 
  -5  10   9       80.60       55.91     22.05 o 
  -4  10   9      556.42      575.16     35.84 o 
  -3  10   9      216.04      129.02     40.45 o 
  -2  10   9        6.34      -11.22     19.14 o 
  -1  10   9       24.96       36.68     19.36 o 
   0  10   9        0.17       10.54     17.53 o 
   1  10   9       52.91       71.05     30.45 o 
   2  10   9      133.06       38.41     30.77 o 
   3  10   9       20.63       10.56     23.74 o 
   4  10   9      103.15       48.26     36.06 o 
   5  10   9      174.65      109.51     66.76 o 
   6  10   9      108.43       33.06     29.31 o 
 -10  11   9        3.83       -6.59     24.33 o 
  -9  11   9       24.28        8.42     20.47 o 
  -8  11   9      129.68      100.82     24.23 o 
  -7  11   9        0.30       -0.93      9.97 o 
  -6  11   9        0.26       -7.68     15.44 o 
  -5  11   9       23.82       29.01     19.52 o 
  -4  11   9       14.58        4.80     13.63 o 
  -3  11   9       31.30       26.90     16.38 o 
  -2  11   9       11.57       -1.35     16.77 o 
  -1  11   9      122.59      142.25     42.39 o 
   0  11   9       23.64       29.09     24.85 o 
   1  11   9        2.61       -3.20     20.22 o 
   2  11   9        7.83      -25.28     25.28 o 
   3  11   9       68.51       34.07     39.60 o 
   4  11   9        2.15       -5.51     21.57 o 
   5  11   9        7.50      -28.45     28.78 o 
  -7  12   9      167.45       75.66     23.83 o 
  -6  12   9      145.82      121.73     34.16 o 
  -5  12   9       17.21       11.29     16.87 o 
  -4  12   9      113.79       93.35     35.70 o 
  -3  12   9      172.54      137.45     59.84 o 
  -2  12   9       50.83       52.84     30.59 o 
  -1  12   9       68.65       81.91     34.33 o 
   0  12   9       56.29       45.32     30.82 o 
   1  12   9        1.49      -11.23     28.13 o 
   2  12   9        6.15       -4.23     18.49 o 
 -16   0  10        0.56       12.06     36.06 o 
 -15   0  10      152.45      197.89     52.06 o 
 -14   0  10        3.60       -0.08     30.55 o 
 -13   0  10      625.13      661.41     68.62 o 
 -12   0  10       89.65       88.65     29.66 o 
 -11   0  10      283.61      377.84     43.42 o 
 -10   0  10     4532.49     4437.84    162.08 o 
  -9   0  10       11.96      -14.88     24.32 o 
  -8   0  10     7833.03     8140.25    208.03 o 
  -7   0  10    16487.79    16503.33    331.55 o 
  -6   0  10      266.26      306.01     19.85 o 
  -5   0  10       76.83       74.05     10.28 o 
  -4   0  10    18053.45    18047.64    462.15 o 
  -3   0  10       95.43       77.66     13.05 o 
  -2   0  10      180.22      191.43     18.88 o 
  -1   0  10     4422.13     4081.82     99.59 o 
   0   0  10    17048.07    16205.69    327.94 o 
   1   0  10    15307.28    14872.96    297.18 o 
   2   0  10      421.00      441.23     18.33 o 
   3   0  10     7571.85     7128.12    122.71 o 
   4   0  10     6943.63     7037.11    322.66 o 
   5   0  10       26.75       38.61     29.78 o 
   6   0  10      435.38      348.25     52.86 o 
   7   0  10      867.25      945.47     84.62 o 
   8   0  10        3.25        5.21     21.18 o 
   9   0  10       14.88      -11.97     24.38 o 
  10   0  10       36.21       41.48     35.59 o 
  11   0  10       37.36       -6.99     45.12 o 
 -16   1  10        9.00        1.83     19.22 o 
 -15   1  10        6.03      -12.83     22.96 o 
 -14   1  10        0.79        3.57     18.94 o 
 -13   1  10      109.48       75.77      9.70 o 
 -12   1  10       31.61       22.75      7.51 o 
 -11   1  10       50.47       40.58      6.52 o 
 -10   1  10      217.55      195.78     10.75 o 
  -9   1  10      315.45      340.76     14.04 o 
  -8   1  10      456.38      430.25     17.13 o 
  -7   1  10      240.71      286.52     15.06 o 
  -6   1  10       50.79       50.48      6.01 o 
  -5   1  10     1845.24     1761.77     26.08 o 
  -4   1  10      764.53      793.13     19.21 o 
  -3   1  10       66.73       73.38      9.93 o 
  -2   1  10      199.10      206.50     17.13 o 
  -1   1  10      227.89      243.97     12.61 o 
   0   1  10      205.76      203.29     13.43 o 
   1   1  10      749.84      745.09     18.22 o 
   2   1  10       21.80       28.37     11.29 o 
   3   1  10      310.56      381.43     15.86 o 
   4   1  10      261.09      287.01     36.28 o 
   5   1  10        9.22       19.64     14.30 o 
   6   1  10       43.11       27.92      9.16 o 
   7   1  10       16.67       13.81     16.12 o 
   8   1  10       31.03       12.14     16.86 o 
   9   1  10       92.43       41.89     24.75 o 
  10   1  10        1.52       12.54     23.28 o 
  11   1  10        1.77      -15.31     23.53 o 
 -16   2  10        0.10        3.78     28.43 o 
 -15   2  10      158.43      176.37     86.60 o 
 -14   2  10        3.91        0.38     11.25 o 
 -13   2  10      235.45      206.72     22.25 o 
 -12   2  10        2.84       -7.09      8.60 o 
 -11   2  10      913.27      939.32     32.06 o 
 -10   2  10     5147.25     5003.88    101.26 o 
  -9   2  10      443.07      422.16     17.82 o 
  -8   2  10      821.52      822.06     25.07 o 
  -7   2  10    12721.77    12612.69    204.53 o 
  -6   2  10       72.16       73.46      5.82 o 
  -5   2  10     2248.72     2152.34     32.60 o 
  -4   2  10    11819.44    11693.79    146.44 o 
  -3   2  10      258.33      230.31     12.83 o 
  -2   2  10     1193.68     1155.72     27.40 o 
  -1   2  10      857.88      840.85     20.67 o 
   0   2  10     4260.37     3907.70    142.83 o 
   1   2  10     8160.38     8073.70    239.54 o 
   2   2  10      354.14      379.95     43.47 o 
   3   2  10     5885.14     5544.52    173.00 o 
   4   2  10     5729.26     5671.13    186.36 o 
   5   2  10      162.58      158.00     28.12 o 
   6   2  10      465.59      396.32     27.07 o 
   7   2  10      712.37      731.92     28.16 o 
   8   2  10        3.59       17.52     12.10 o 
   9   2  10       24.30       -1.50     21.12 o 
  10   2  10       15.13       12.29     22.82 o 
  11   2  10       34.39       17.88     21.00 o 
 -16   3  10       33.68       23.72     29.91 o 
 -15   3  10        4.55       35.00     32.04 o 
 -14   3  10       91.89       78.46     15.71 o 
 -13   3  10      249.94      256.03     19.92 o 
 -12   3  10      144.26      149.87     21.56 o 
 -11   3  10      166.31      128.64     16.16 o 
 -10   3  10      718.69      735.83     29.77 o 
  -9   3  10      107.38       98.53     16.91 o 
  -8   3  10     1055.45     1081.11     33.31 o 
  -7   3  10      308.09      300.47     18.57 o 
  -6   3  10        5.89       14.36      5.06 o 
  -5   3  10     9894.27     9718.66    142.27 o 
  -4   3  10      469.75      508.85     19.72 o 
  -3   3  10       98.65      127.80     12.94 o 
  -2   3  10     6093.83     5915.13    114.10 o 
  -1   3  10        3.90        7.12      7.68 o 
   0   3  10     1251.23     1203.52     34.88 o 
   1   3  10     1800.11     1826.55     72.28 o 
   2   3  10      234.93      294.54     35.01 o 
   3   3  10      729.67      878.62     57.99 o 
   4   3  10      236.68      222.49     38.90 o 
   5   3  10       38.42        7.84     24.83 o 
   6   3  10      735.54      856.52     68.25 o 
   7   3  10       28.41       15.02     14.90 o 
   8   3  10       89.67       44.39     20.85 o 
   9   3  10      203.13      176.04     78.55 o 
  10   3  10        6.09       -5.63     23.70 o 
 -16   4  10        0.92       39.90     35.71 o 
 -15   4  10       47.07       60.62     29.70 o 
 -14   4  10       62.26       53.56     19.01 o 
 -13   4  10       96.42      119.92     20.03 o 
 -12   4  10        4.04       15.79     14.25 o 
 -11   4  10       17.19       12.19     16.44 o 
 -10   4  10     2741.21     2898.21     90.14 o 
  -9   4  10     1594.80     1507.75     44.98 o 
  -8   4  10      802.75      823.15     37.12 o 
  -7   4  10     5430.13     5427.46     83.13 o 
  -6   4  10     1871.29     1748.74     37.04 o 
  -5   4  10      284.94      285.03     16.54 o 
  -4   4  10     2695.28     2311.62     52.94 o 
  -3   4  10       49.54       55.26      9.51 o 
  -2   4  10      826.35      760.63     23.84 o 
  -1   4  10      185.70      245.09     19.25 o 
   0   4  10      736.56      719.18     24.96 o 
   1   4  10     2151.12     2068.56     53.27 o 
   2   4  10     1363.48     1503.34     87.36 o 
   3   4  10     1974.40     1956.60    131.34 o 
   4   4  10     2279.69     2122.49    119.03 o 
   5   4  10      863.96      922.23     82.24 o 
   6   4  10      679.22      731.19     66.64 o 
   7   4  10      339.28      183.69    130.13 o 
   8   4  10        0.38        5.13     11.45 o 
   9   4  10        4.37      -10.27     26.98 o 
  10   4  10        1.39       14.84     23.71 o 
 -15   5  10       45.64       36.02     25.32 o 
 -14   5  10       26.65       30.11     18.50 o 
 -13   5  10       78.04      102.88     26.42 o 
 -12   5  10      355.25      372.34     29.17 o 
 -11   5  10      397.73      433.39     40.10 o 
 -10   5  10      145.16      154.40     19.36 o 
  -9   5  10      314.49      322.34     31.19 o 
  -8   5  10     1761.85     1753.30     59.63 o 
  -7   5  10      494.35      461.84     19.42 o 
  -6   5  10       93.28       96.10     11.20 o 
  -5   5  10     4083.17     4212.89     90.55 o 
  -4   5  10     1399.74     1381.88     39.50 o 
  -3   5  10       43.89       61.08     13.10 o 
  -2   5  10     7917.37     7684.66    131.04 o 
  -1   5  10      251.12      278.27     21.10 o 
   0   5  10      387.75      378.59     21.44 o 
   1   5  10     1584.57     1545.39     39.93 o 
   2   5  10      125.69      107.83     12.30 o 
   3   5  10      476.78      459.53     40.38 o 
   4   5  10       28.39       29.28     23.13 o 
   5   5  10        0.60        1.20     19.34 o 
   6   5  10      665.92      859.23     78.16 o 
   7   5  10      113.70       44.15     67.18 o 
   8   5  10       84.02       68.33     24.36 o 
   9   5  10      129.33      105.46     34.38 o 
  10   5  10        2.19        2.97     27.30 o 
 -15   6  10        4.79       17.09     24.79 o 
 -14   6  10       31.24       33.48     20.43 o 
 -13   6  10       65.97       77.34     26.88 o 
 -12   6  10      117.46      128.75     23.74 o 
 -11   6  10       11.32       -2.29     13.53 o 
 -10   6  10      225.30      282.53     26.98 o 
  -9   6  10     1036.96      983.96     48.64 o 
  -8   6  10      176.79      202.63     11.86 o 
  -7   6  10     1101.96     1156.35     35.37 o 
  -6   6  10     2813.13     2692.72     53.92 o 
  -5   6  10       16.04       25.43     10.37 o 
  -4   6  10       35.30       46.96     14.17 o 
  -3   6  10     1096.04     1111.70     45.37 o 
  -2   6  10        0.06        0.87     10.37 o 
  -1   6  10      320.74      395.54     24.19 o 
   0   6  10       62.19       59.50     15.32 o 
   1   6  10      587.60      610.67     36.05 o 
   2   6  10     1432.83     1475.87     62.32 o 
   3   6  10      588.07      512.13     46.60 o 
   4   6  10      624.08      614.33     64.49 o 
   5   6  10      828.04     1106.13     74.53 o 
   6   6  10      318.67      199.11    141.03 o 
   7   6  10      139.06       63.32     41.69 o 
   8   6  10      120.18       95.61    138.71 o 
   9   6  10        1.69      -18.18     20.43 o 
 -14   7  10       17.79       40.97     33.84 o 
 -13   7  10       60.52       85.18     24.15 o 
 -12   7  10      182.13      185.45     39.38 o 
 -11   7  10       28.79       41.82     22.68 o 
 -10   7  10       97.21       93.28     21.51 o 
  -9   7  10      930.29      855.69     50.02 o 
  -8   7  10      262.81      315.95     18.65 o 
  -7   7  10      211.20      219.86     13.60 o 
  -6   7  10       55.29       63.57     13.07 o 
  -5   7  10     3543.98     3474.81     86.17 o 
  -4   7  10      647.52      712.35     30.80 o 
  -3   7  10      312.48      422.45     27.77 o 
  -2   7  10     1803.98     1797.54     52.04 o 
  -1   7  10     1741.61     1703.56     53.55 o 
   0   7  10       19.91       20.40     15.22 o 
   1   7  10      323.56      329.42     27.70 o 
   2   7  10        0.47        2.62     11.42 o 
   3   7  10      266.51      255.30     24.05 o 
   4   7  10        9.84       22.57      8.76 o 
   5   7  10       31.05        3.51     21.17 o 
   6   7  10      184.53      137.56     85.72 o 
   7   7  10       66.96       23.13     29.53 o 
   8   7  10       48.13       21.72     37.37 o 
 -13   8  10       21.02        2.67     17.05 o 
 -12   8  10      134.68       89.55     43.17 o 
 -11   8  10        0.24        5.09     16.46 o 
 -10   8  10        2.88        1.24     13.19 o 
  -9   8  10      538.30      522.90     33.14 o 
  -8   8  10       34.26       30.86      9.85 o 
  -7   8  10       80.95      101.25     15.49 o 
  -6   8  10     1768.19     1651.18     81.70 o 
  -5   8  10      346.67      309.59     32.25 o 
  -4   8  10        0.05       -4.17      9.71 o 
  -3   8  10      379.84      423.78     26.69 o 
  -2   8  10      217.46      229.71     23.45 o 
  -1   8  10      483.73      559.69     35.29 o 
   0   8  10       19.88       28.90     17.13 o 
   1   8  10       12.07       18.81     16.32 o 
   2   8  10      474.65      535.72     40.94 o 
   3   8  10      115.47      101.20     26.03 o 
   4   8  10      100.19       61.28     27.28 o 
   5   8  10      335.25      376.64    153.58 o 
   6   8  10       94.87       69.71     40.22 o 
   7   8  10       17.87        1.42     21.84 o 
   8   8  10       68.32       66.52     68.74 o 
 -12   9  10      201.91      163.83     66.74 o 
 -11   9  10        2.70       11.91     25.15 o 
 -10   9  10        2.33        9.04     15.13 o 
  -9   9  10       96.32       58.83     16.66 o 
  -8   9  10        4.79       12.62     13.00 o 
  -7   9  10       29.58       29.54     15.21 o 
  -6   9  10       30.20       47.44     15.30 o 
  -5   9  10      250.45      254.37     24.73 o 
  -4   9  10      966.56     1090.30     40.81 o 
  -3   9  10       44.82       57.71     21.15 o 
  -2   9  10      954.12     1020.62     65.55 o 
  -1   9  10      541.99      522.21     32.30 o 
   0   9  10      158.58      164.64     31.07 o 
   1   9  10       66.90       56.44     18.88 o 
   2   9  10      121.75       75.01     43.44 o 
   3   9  10       29.14        5.80     12.51 o 
   4   9  10       96.56       46.01     31.57 o 
   5   9  10      120.39       37.19     35.45 o 
   6   9  10       39.19        6.81     26.22 o 
   7   9  10       35.09        7.29     28.32 o 
 -11  10  10        5.88      -11.95     19.62 o 
 -10  10  10       23.63        3.04     16.14 o 
  -9  10  10      125.20       65.16     22.87 o 
  -8  10  10       22.69       16.94     12.01 o 
  -7  10  10        2.94        3.34     10.22 o 
  -6  10  10      372.79      267.33     73.41 o 
  -5  10  10      199.79      203.75     32.89 o 
  -4  10  10        8.68        7.88     12.89 o 
  -3  10  10      309.84      311.61     60.98 o 
  -2  10  10       34.75       43.63     18.46 o 
  -1  10  10       88.72       87.24     20.47 o 
   0  10  10        0.64      -10.15     15.45 o 
   1  10  10       26.92       27.44     18.33 o 
   2  10  10       81.53       35.01     21.19 o 
   3  10  10        1.55        0.01     11.78 o 
   4  10  10        0.07       16.38     25.53 o 
   5  10  10       80.46       42.82     30.63 o 
  -9  11  10       21.35        0.56     18.07 o 
  -8  11  10        0.02        6.58     12.11 o 
  -7  11  10      103.87       72.03     25.99 o 
  -6  11  10       23.15       14.33     14.39 o 
  -5  11  10       32.51       23.38     17.10 o 
  -4  11  10      148.79       72.48     27.31 o 
  -3  11  10       49.86       55.78     22.18 o 
  -2  11  10       69.86       79.20     26.56 o 
  -1  11  10      279.54      265.51     51.62 o 
   0  11  10       14.21       11.30     16.33 o 
   1  11  10       55.85       46.74     22.42 o 
   2  11  10       22.18        4.17     15.65 o 
   3  11  10       13.15      -13.02     16.88 o 
   4  11  10       10.63       23.48     34.49 o 
  -7  12  10        0.29       12.28     17.44 o 
  -6  12  10       38.33       17.43     18.75 o 
  -5  12  10       23.81       25.21     30.28 o 
  -4  12  10        5.60       19.20     21.78 o 
  -3  12  10        9.64        0.54     16.20 o 
  -2  12  10       55.08       36.94     24.36 o 
  -1  12  10        9.86        6.21     19.26 o 
   0  12  10       57.08       33.36     23.82 o 
   1  12  10       18.12        7.23     17.11 o 
 -16   1  11      157.18      187.43     53.05 o 
 -15   1  11      216.61      312.25     46.68 o 
 -14   1  11       16.62       19.25     23.77 o 
 -13   1  11      190.40      242.32     34.58 o 
 -12   1  11      400.58      516.62     45.36 o 
 -11   1  11      617.35      658.13     52.19 o 
 -10   1  11      112.16      137.70      9.09 o 
  -9   1  11        3.40        7.49      7.52 o 
  -8   1  11     6855.65     6938.76    111.39 o 
  -7   1  11     3900.11     3868.86     43.15 o 
  -6   1  11      166.38      122.53      8.37 o 
  -5   1  11    22501.19    22700.07    340.92 o 
  -4   1  11    11481.50    11156.81    179.82 o 
  -3   1  11      288.73      281.26     14.31 o 
  -2   1  11    15933.13    16418.06    366.21 o 
  -1   1  11     5637.00     5551.78     91.72 o 
   0   1  11     4481.31     4445.08     69.46 o 
   1   1  11        2.29        4.91      5.13 o 
   2   1  11       52.19       53.31     13.17 o 
   3   1  11     6178.54     5955.48    189.64 o 
   4   1  11      121.49      134.51     12.54 o 
   5   1  11       91.44       97.69     21.94 o 
   6   1  11     2473.09     2437.28     96.70 o 
   7   1  11      333.99      216.56     92.45 o 
   8   1  11       34.50        8.42     19.21 o 
   9   1  11      449.41      350.55    143.37 o 
  10   1  11       56.73       12.41     25.69 o 
 -16   2  11       12.53       13.34     36.79 o 
 -15   2  11       12.62        7.80     32.43 o 
 -14   2  11       33.14       37.81     25.06 o 
 -13   2  11       39.93       46.92     15.39 o 
 -12   2  11       67.64       52.68      7.91 o 
 -11   2  11       98.47       90.32     13.60 o 
 -10   2  11     2494.03     2472.28     60.01 o 
  -9   2  11      223.97      212.65     12.41 o 
  -8   2  11        7.79        8.62      7.78 o 
  -7   2  11      212.39      216.44     17.06 o 
  -6   2  11      718.50      785.56     17.07 o 
  -5   2  11     1715.44     1614.84     28.96 o 
  -4   2  11     1108.08     1152.45     24.96 o 
  -3   2  11        2.44        7.13      5.55 o 
  -2   2  11     1552.22     1597.03     36.95 o 
  -1   2  11     1218.53     1207.29     72.71 o 
   0   2  11      796.61      883.37     38.48 o 
   1   2  11     1046.98      986.09     72.22 o 
   2   2  11       97.19       80.28     30.80 o 
   3   2  11       80.34       99.52     29.57 o 
   4   2  11      660.59      635.47     54.45 o 
   5   2  11       53.78       22.64     19.24 o 
   6   2  11        2.53        1.72      9.73 o 
   7   2  11        0.33       -0.53     11.64 o 
   8   2  11      269.44      220.75     96.83 o 
   9   2  11       48.32       52.98     30.63 o 
  10   2  11        1.77      -12.72     22.19 o 
 -16   3  11       24.53       75.12     38.83 o 
 -15   3  11      317.44      418.09    106.78 o 
 -14   3  11      242.58      255.81     51.38 o 
 -13   3  11       75.64       61.92     23.14 o 
 -12   3  11       84.94       89.10     18.26 o 
 -11   3  11      650.86      675.54     32.50 o 
 -10   3  11      257.49      223.73     21.03 o 
  -9   3  11       21.32       34.52     13.02 o 
  -8   3  11     3383.78     3232.80     62.32 o 
  -7   3  11     3084.73     3178.28     57.96 o 
  -6   3  11      698.45      635.87     14.94 o 
  -5   3  11     6686.32     6663.22    130.93 o 
  -4   3  11     8319.77     7996.59    125.96 o 
  -3   3  11       43.02       30.27     12.35 o 
  -2   3  11     3371.11     3422.64     62.19 o 
  -1   3  11     1675.19     1654.23     41.91 o 
   0   3  11      391.79      365.31     16.63 o 
   1   3  11      374.58      379.87     40.91 o 
   2   3  11        0.96       13.49     19.50 o 
   3   3  11     2591.66     2616.05    122.55 o 
   4   3  11     1431.60     1439.79    121.27 o 
   5   3  11      417.89      382.18     61.52 o 
   6   3  11     1466.65     1496.72     92.06 o 
   7   3  11      266.00      229.23     49.77 o 
   8   3  11       84.38       71.29     30.65 o 
   9   3  11      263.84      161.07     97.97 o 
  10   3  11       31.76        3.09     23.23 o 
 -15   4  11      132.16      180.64     51.67 o 
 -14   4  11       15.06        5.30     12.80 o 
 -13   4  11      644.82      729.76     37.97 o 
 -12   4  11       96.15       97.41     22.27 o 
 -11   4  11       25.47       20.52     15.13 o 
 -10   4  11     1136.46     1207.73     38.62 o 
  -9   4  11       94.79       98.21     17.24 o 
  -8   4  11       35.59       23.29     12.05 o 
  -7   4  11     5433.37     5274.55     99.71 o 
  -6   4  11      277.34      293.31     14.47 o 
  -5   4  11     1402.04     1313.49     37.22 o 
  -4   4  11      583.27      591.38     23.47 o 
  -3   4  11     2041.38     2193.26     55.08 o 
  -2   4  11     2678.82     2655.24     69.23 o 
  -1   4  11      406.56      468.36     21.10 o 
   0   4  11      125.12      199.16     14.08 o 
   1   4  11     2882.06     2747.56    114.76 o 
   2   4  11       31.67       36.34     37.46 o 
   3   4  11      589.26      651.63     87.87 o 
   4   4  11      707.27      686.66     73.36 o 
   5   4  11      448.25      513.95     70.40 o 
   6   4  11      182.05      116.28    108.11 o 
   7   4  11       19.98       -6.79     13.13 o 
   8   4  11      127.83       80.63     54.12 o 
   9   4  11       82.57      105.81     41.01 o 
 -15   5  11       85.30       74.99     34.05 o 
 -14   5  11       54.54       51.24     19.25 o 
 -13   5  11        0.01       -2.21     11.57 o 
 -12   5  11      213.47      240.76     35.05 o 
 -11   5  11      215.53      266.89     24.10 o 
 -10   5  11      361.64      405.47     30.76 o 
  -9   5  11      121.25      103.73     17.96 o 
  -8   5  11      471.77      463.40     30.84 o 
  -7   5  11     1755.20     1718.26     37.64 o 
  -6   5  11      767.97      759.84     29.54 o 
  -5   5  11     1446.36     1522.83     46.40 o 
  -4   5  11     2223.22     2342.81     54.69 o 
  -3   5  11     1195.45     1145.11     35.81 o 
  -2   5  11      742.83      714.26     32.26 o 
  -1   5  11     1620.85     1581.43     39.89 o 
   0   5  11        7.29       10.88     12.23 o 
   1   5  11      271.05      252.01     14.44 o 
   2   5  11       32.14       26.41     11.06 o 
   3   5  11      457.08      522.89     53.17 o 
   4   5  11      647.29      641.03     74.28 o 
   5   5  11      631.12      716.27     72.06 o 
   6   5  11      519.49      646.26     73.75 o 
   7   5  11      450.60      656.53     80.86 o 
   8   5  11      104.10       79.78     44.27 o 
   9   5  11       41.70       28.24     31.20 o 
 -14   6  11        0.08      -19.60     19.60 o 
 -13   6  11      226.78      222.64     31.78 o 
 -12   6  11       16.59       18.33     15.38 o 
 -11   6  11       21.26       19.61     19.96 o 
 -10   6  11     1979.20     2028.70    120.66 o 
  -9   6  11       64.80       51.06     20.64 o 
  -8   6  11        0.03        4.25      5.63 o 
  -7   6  11     1268.82     1249.24     33.14 o 
  -6   6  11        2.76        6.59      6.64 o 
  -5   6  11     1355.06     1353.18     37.97 o 
  -4   6  11      329.84      419.39     28.09 o 
  -3   6  11      862.02      955.19     38.02 o 
  -2   6  11     2710.31     2769.59     67.61 o 
  -1   6  11        0.91       11.05     11.00 o 
   0   6  11      470.68      522.34     25.08 o 
   1   6  11     1591.94     1553.88     47.90 o 
   2   6  11        0.00        8.36      6.24 o 
   3   6  11       33.22       42.60     20.04 o 
   4   6  11      380.23      442.23     52.00 o 
   5   6  11       41.11       33.17     33.20 o 
   6   6  11       51.62       25.67     34.17 o 
   7   6  11        0.10        3.03     28.94 o 
   8   6  11      103.39       19.07     37.95 o 
 -14   7  11       93.53       86.71     30.16 o 
 -13   7  11        7.22       10.32     15.97 o 
 -12   7  11       15.76       22.37     16.25 o 
 -11   7  11      131.24      109.83     34.64 o 
 -10   7  11       65.44       82.94     20.85 o 
  -9   7  11      301.13      283.05     41.51 o 
  -8   7  11        2.92       12.05      9.05 o 
  -7   7  11     1374.78     1338.94     39.48 o 
  -6   7  11     1209.19     1259.42     37.64 o 
  -5   7  11       13.21       20.62     12.46 o 
  -4   7  11      664.70      720.22     36.41 o 
  -3   7  11      729.48      751.09     37.53 o 
  -2   7  11        0.94        2.31     11.56 o 
  -1   7  11      184.56      200.26     23.53 o 
   0   7  11      334.99      337.27     26.53 o 
   1   7  11       43.78       63.86     15.79 o 
   2   7  11        8.91       -5.55     11.00 o 
   3   7  11       12.83       10.37      9.50 o 
   4   7  11      347.33       19.48     49.71 o 
   5   7  11      228.32      213.04    150.70 o 
   6   7  11      105.49       74.01     45.49 o 
   7   7  11      104.51       91.92     72.28 o 
   8   7  11      111.00       84.35     84.50 o 
 -13   8  11       87.92       96.87     31.41 o 
 -12   8  11       22.47       20.42     20.81 o 
 -11   8  11        3.20       12.69     21.14 o 
 -10   8  11      392.65      452.90     65.97 o 
  -9   8  11      270.38      276.61     52.74 o 
  -8   8  11        3.06       -2.74      8.35 o 
  -7   8  11      331.53      338.91     24.86 o 
  -6   8  11       70.87       69.48     20.23 o 
  -5   8  11      195.15      204.82     20.45 o 
  -4   8  11        1.68        2.05     10.07 o 
  -3   8  11      138.77      149.78     22.45 o 
  -2   8  11     1709.19     1849.32     81.40 o 
  -1   8  11      298.57      309.28     26.28 o 
   0   8  11      608.02      670.33     34.75 o 
   1   8  11      903.03      848.81     47.35 o 
   2   8  11      126.85      116.88     24.16 o 
   3   8  11        4.30       10.28     10.97 o 
   4   8  11      103.13       88.32     37.49 o 
   5   8  11        2.31      -30.35     34.89 o 
   6   8  11        1.80       23.55     29.78 o 
   7   8  11        0.03        8.44     27.34 o 
 -12   9  11       10.98       17.18     20.58 o 
 -11   9  11       58.19       59.86     41.08 o 
 -10   9  11        3.14        3.28     14.66 o 
  -9   9  11       17.38       -2.83     15.16 o 
  -8   9  11       38.80       21.48     11.05 o 
  -7   9  11       70.68       53.26     14.27 o 
  -6   9  11      673.36      723.65     39.25 o 
  -5   9  11       16.30       24.98     13.73 o 
  -4   9  11      408.81      453.42     33.21 o 
  -3   9  11      557.40      613.06     47.25 o 
  -2   9  11       18.65       13.98     14.32 o 
  -1   9  11       43.36       39.31     17.74 o 
   0   9  11      200.37      231.40     31.34 o 
   1   9  11        0.27       22.95     15.72 o 
   2   9  11        1.40       10.81     17.77 o 
   3   9  11       19.79       19.85     23.24 o 
   4   9  11       46.10       -2.33     19.48 o 
   5   9  11      115.81       11.59     24.10 o 
   6   9  11        2.60        1.50     38.40 o 
 -10  10  11       42.06       37.42     33.19 o 
  -9  10  11      135.31       99.69     58.94 o 
  -8  10  11        0.96        3.09     15.45 o 
  -7  10  11       16.22        8.70     14.38 o 
  -6  10  11       50.78       33.63     17.70 o 
  -5  10  11       76.24       54.05     22.19 o 
  -4  10  11      206.15      161.81     28.77 o 
  -3  10  11       95.41       63.06     20.18 o 
  -2  10  11      328.71      329.59     34.35 o 
  -1  10  11      326.47      441.13     46.56 o 
   0  10  11      142.68      112.55     45.07 o 
   1  10  11      456.96      520.00     57.33 o 
   2  10  11       78.31       69.78     36.81 o 
   3  10  11       80.70       47.28     32.30 o 
   4  10  11       33.58        8.30     27.48 o 
  -8  11  11        3.10        6.65     14.81 o 
  -7  11  11       25.04        4.58     12.69 o 
  -6  11  11       71.88       41.45     28.89 o 
  -5  11  11        2.62        2.51     12.72 o 
  -4  11  11       13.93       16.30     19.42 o 
  -3  11  11      159.62      169.79     35.29 o 
  -2  11  11        5.67       -3.22     19.18 o 
  -1  11  11        0.30       -6.02     18.60 o 
   0  11  11       77.36       51.10     26.31 o 
   1  11  11        0.20       25.50     23.97 o 
   2  11  11        0.58       -6.75     20.00 o 
  -5  12  11        0.01        6.83     15.43 o 
  -4  12  11       14.91       50.46     26.88 o 
  -3  12  11       14.36       -8.34     16.97 o 
  -2  12  11       79.11       34.15     26.95 o 
  -1  12  11      106.88      102.37     41.34 o 
 -16   0  12      259.01      426.52    106.09 o 
 -15   0  12       17.95       35.16     36.21 o 
 -14   0  12       76.26       56.80     45.23 o 
 -13   0  12     1148.27     1239.44     84.60 o 
 -12   0  12      308.98      337.05     60.11 o 
 -11   0  12      140.74      132.36     35.34 o 
 -10   0  12     2967.89     2917.91    118.37 o 
  -9   0  12      164.03      136.27     39.01 o 
  -8   0  12     1231.45     1164.87     25.02 o 
  -7   0  12       79.91       51.71     11.86 o 
  -6   0  12     2869.83     2870.29     85.25 o 
  -5   0  12     5203.10     4689.52    112.47 o 
  -4   0  12     3773.74     3919.77     96.28 o 
  -3   0  12     7247.46     7639.20    148.29 o 
  -2   0  12    30326.58    29851.66    689.94 o 
  -1   0  12      926.40      891.06     30.42 o 
   0   0  12       22.42       34.66     10.21 o 
   1   0  12     2896.86     2832.45    115.23 o 
   2   0  12      827.28      782.80     52.92 o 
   3   0  12      291.31      364.00     51.84 o 
   4   0  12     1229.46     1188.14     74.04 o 
   5   0  12      342.13      325.73     47.01 o 
   6   0  12      844.89     1001.95     78.35 o 
   7   0  12        0.11       14.42     26.81 o 
   8   0  12      532.80      227.48    214.14 o 
   9   0  12      466.50      435.90    277.67 o 
 -16   1  12        0.68       10.29     36.42 o 
 -15   1  12       24.13       46.54     32.10 o 
 -14   1  12       55.38       82.35     40.57 o 
 -13   1  12       11.76      -12.48     19.89 o 
 -12   1  12       46.25       98.28     27.42 o 
 -11   1  12      104.84       93.49     25.64 o 
 -10   1  12       30.13       28.10     13.78 o 
  -9   1  12       15.12       24.31      7.80 o 
  -8   1  12      322.20      302.90     17.36 o 
  -7   1  12       33.66       31.16      6.38 o 
  -6   1  12     2121.53     2135.38     35.06 o 
  -5   1  12     1052.78     1050.73     26.25 o 
  -4   1  12     1633.36     1571.93     31.07 o 
  -3   1  12     1334.16     1304.58     29.59 o 
  -2   1  12       25.56       34.78     10.26 o 
  -1   1  12      242.14      264.09     16.89 o 
   0   1  12      518.14      509.99     19.58 o 
   1   1  12       69.05       90.86      9.97 o 
   2   1  12       17.68       27.69      8.89 o 
   3   1  12      916.08      975.42     31.47 o 
   4   1  12      165.14      173.61     11.54 o 
   5   1  12        0.50       15.35     16.89 o 
   6   1  12       15.49       27.45     20.04 o 
   7   1  12       29.41       24.53     22.64 o 
   8   1  12       85.49       58.33     36.48 o 
   9   1  12       12.60        0.29     17.98 o 
 -16   2  12      259.66      338.57     66.87 o 
 -15   2  12      190.00      170.84     86.68 o 
 -14   2  12       52.43       53.47     28.04 o 
 -13   2  12      769.85      905.55     61.64 o 
 -12   2  12      394.99      425.74     37.69 o 
 -11   2  12        3.50       10.88     10.34 o 
 -10   2  12      523.97      513.69     23.63 o 
  -9   2  12       28.24       41.99     12.15 o 
  -8   2  12       23.00       17.85      9.40 o 
  -7   2  12      478.87      442.92     12.14 o 
  -6   2  12      354.94      389.07     13.32 o 
  -5   2  12    11459.09    10728.83    153.08 o 
  -4   2  12      175.57      221.76     15.01 o 
  -3   2  12     3954.91     3888.43     58.25 o 
  -2   2  12     9320.47     8780.17    139.28 o 
  -1   2  12     2005.07     2063.95     68.66 o 
   0   2  12     1538.75     1546.65     54.22 o 
   1   2  12     7571.01     7346.60    170.17 o 
   2   2  12      125.70       96.65     16.54 o 
   3   2  12      428.97      474.84     30.62 o 
   4   2  12      216.82      202.71     31.84 o 
   5   2  12      608.14      579.79     54.48 o 
   6   2  12      842.76     1018.13     65.80 o 
   7   2  12      107.14       51.36     26.33 o 
   8   2  12      393.52      240.30    107.35 o 
   9   2  12      384.55      193.94    131.54 o 
 -16   3  12       16.80       20.18     34.53 o 
 -15   3  12       39.73       77.42     52.74 o 
 -14   3  12       54.63       50.91     38.05 o 
 -13   3  12        4.69        1.25     14.99 o 
 -12   3  12       53.96       44.49     12.81 o 
 -11   3  12     1370.56     1296.86     66.50 o 
 -10   3  12      168.53      164.39     19.15 o 
  -9   3  12       32.86       26.23     10.60 o 
  -8   3  12     2478.43     2520.36     56.57 o 
  -7   3  12     1059.49     1017.11     17.46 o 
  -6   3  12      121.00      122.48      9.35 o 
  -5   3  12      552.88      598.43     19.31 o 
  -4   3  12      829.38      764.23     25.71 o 
  -3   3  12     2755.96     2683.69     52.25 o 
  -2   3  12      654.38      655.35     26.20 o 
  -1   3  12      852.70      865.93     37.51 o 
   0   3  12     1658.43     1595.34     96.71 o 
   1   3  12      133.94      157.06     31.43 o 
   2   3  12      220.27      239.71     37.87 o 
   3   3  12     1231.98     1292.82     87.49 o 
   4   3  12        1.59       22.48     24.56 o 
   5   3  12      154.80       76.79     99.81 o 
   6   3  12       63.97       30.97     29.32 o 
   7   3  12        7.67        9.78     24.13 o 
   8   3  12      104.58      105.74     54.05 o 
   9   3  12        0.95       -4.77     26.39 o 
 -15   4  12      261.57      366.36     65.94 o 
 -14   4  12       22.79       40.45     23.94 o 
 -13   4  12      350.00      346.55     46.34 o 
 -12   4  12      667.41      662.20     37.63 o 
 -11   4  12       98.04       83.09     18.54 o 
 -10   4  12      157.56      190.40     25.88 o 
  -9   4  12      686.06      677.15     30.54 o 
  -8   4  12      533.44      530.29     35.72 o 
  -7   4  12       77.82      103.55     14.86 o 
  -6   4  12      515.54      495.82     18.06 o 
  -5   4  12     4068.24     3759.05     76.60 o 
  -4   4  12     2186.18     2273.30     50.57 o 
  -3   4  12     1787.06     1827.13     42.76 o 
  -2   4  12     4357.57     3933.19     93.32 o 
  -1   4  12     1701.49     1758.83     67.11 o 
   0   4  12      921.45      899.65     28.45 o 
   1   4  12     1129.71     1157.16    159.73 o 
   2   4  12      188.50      247.67     50.42 o 
   3   4  12       27.58       34.77     43.27 o 
   4   4  12        1.61       19.29     42.49 o 
   5   4  12      147.60      169.89     53.76 o 
   6   4  12      263.91      234.71    154.32 o 
   7   4  12       72.97       42.56     30.91 o 
   8   4  12       98.90       66.79     46.56 o 
   9   4  12      127.07       88.64     40.45 o 
 -15   5  12       72.66       28.05     56.55 o 
 -14   5  12      109.10       89.29     18.78 o 
 -13   5  12       11.35        7.50     16.18 o 
 -12   5  12       68.08       76.21     22.94 o 
 -11   5  12      504.47      593.72     35.30 o 
 -10   5  12      616.24      672.48     38.41 o 
  -9   5  12      126.26      114.48     19.01 o 
  -8   5  12     1080.53     1090.58     54.84 o 
  -7   5  12     1175.10     1110.98     31.40 o 
  -6   5  12      197.25      213.19     18.60 o 
  -5   5  12      301.42      358.80     27.77 o 
  -4   5  12      467.14      475.91     27.51 o 
  -3   5  12     1219.88     1192.34     43.54 o 
  -2   5  12      162.12      180.75     20.04 o 
  -1   5  12      814.70      717.74     36.28 o 
   0   5  12     2274.63     2296.42     65.81 o 
   1   5  12      233.82      247.32     29.66 o 
   2   5  12       98.71       67.39     29.52 o 
   3   5  12     1571.21     1697.72    116.26 o 
   4   5  12      322.07      370.31     89.40 o 
   5   5  12       49.02       74.55     46.41 o 
   6   5  12       84.69      123.72     85.36 o 
   7   5  12        1.62      -14.29     52.09 o 
   8   5  12       56.04       93.65     45.17 o 
 -14   6  12       61.82       53.65     22.25 o 
 -13   6  12       34.20       40.52     18.26 o 
 -12   6  12      654.33      690.36     70.52 o 
 -11   6  12        0.22       -2.36     14.52 o 
 -10   6  12        1.03        8.54     13.58 o 
  -9   6  12       36.20       22.44     16.77 o 
  -8   6  12      267.36      254.77     15.87 o 
  -7   6  12      923.55      917.69     36.99 o 
  -6   6  12        1.07       -9.92     10.11 o 
  -5   6  12       42.48       44.46     11.18 o 
  -4   6  12     1503.83     1689.38     50.55 o 
  -3   6  12      537.78      580.30     36.80 o 
  -2   6  12     1484.98     1445.33     54.10 o 
  -1   6  12     2298.50     2272.38     56.14 o 
   0   6  12      957.87     1000.10     46.68 o 
   1   6  12      200.59      158.46     19.09 o 
   2   6  12      642.89      671.99     42.07 o 
   3   6  12       67.54      113.03     39.20 o 
   4   6  12       44.72       75.13     46.38 o 
   5   6  12       16.54       -3.22     32.22 o 
   6   6  12      183.47      142.85    128.63 o 
   7   6  12       96.11      129.92    114.59 o 
 -13   7  12        0.41       -8.21     17.80 o 
 -12   7  12      141.99      137.50     30.26 o 
 -11   7  12       25.37       45.92     22.07 o 
 -10   7  12      510.27      517.81     55.48 o 
  -9   7  12        6.43       10.22     18.02 o 
  -8   7  12      560.74      598.88     29.02 o 
  -7   7  12     1531.06     1579.31     43.01 o 
  -6   7  12       96.79      101.90     13.15 o 
  -5   7  12      154.00      171.27     17.80 o 
  -4   7  12      659.17      611.96     32.08 o 
  -3   7  12      281.96      286.57     25.42 o 
  -2   7  12      481.78      455.49     29.74 o 
  -1   7  12      309.24      289.50     22.30 o 
   0   7  12     1206.25     1184.21     43.38 o 
   1   7  12      400.65      398.48     27.91 o 
   2   7  12       21.56       19.81     12.76 o 
   3   7  12      486.50      661.39     57.95 o 
   4   7  12      189.36      131.53     72.05 o 
   5   7  12       26.29       44.57     57.58 o 
   6   7  12       54.32        2.74     39.22 o 
   7   7  12       11.07       -4.82     32.87 o 
 -13   8  12        0.08       23.29     20.16 o 
 -12   8  12       80.58       96.02     35.18 o 
 -11   8  12       99.05       88.50     37.18 o 
 -10   8  12       17.85        9.29     19.03 o 
  -9   8  12      164.48      150.60     34.54 o 
  -8   8  12       56.44       31.46     14.19 o 
  -7   8  12      278.80      300.42     19.58 o 
  -6   8  12      199.43      184.41     18.94 o 
  -5   8  12      223.60      229.00     23.30 o 
  -4   8  12     1039.12     1102.25     43.17 o 
  -3   8  12      262.60      285.77     25.80 o 
  -2   8  12        5.68        6.83     11.81 o 
  -1   8  12     1192.37     1328.11     82.92 o 
   0   8  12      284.55      334.47     37.18 o 
   1   8  12      103.54      104.78     23.54 o 
   2   8  12      254.55      269.75     68.58 o 
   3   8  12        3.60       18.47     22.36 o 
   4   8  12       46.63       11.59     25.90 o 
   5   8  12        0.63       -1.18     25.91 o 
   6   8  12        0.09        0.10     35.72 o 
 -11   9  12       49.44       21.45     17.81 o 
 -10   9  12      184.88      145.50     71.55 o 
  -9   9  12       17.02       -4.67     16.10 o 
  -8   9  12       67.88       28.31     18.80 o 
  -7   9  12      503.29      506.06     33.29 o 
  -6   9  12       58.17       40.30     17.24 o 
  -5   9  12        0.18        7.99     12.37 o 
  -4   9  12       94.33      115.46     26.82 o 
  -3   9  12       47.66       70.02     21.38 o 
  -2   9  12      158.96      152.66     25.69 o 
  -1   9  12       32.06       25.93     16.06 o 
   0   9  12      149.57      144.89     25.99 o 
   1   9  12      426.94      368.14    109.34 o 
   2   9  12      229.17      294.61     77.69 o 
   3   9  12      144.04       56.53     35.76 o 
   4   9  12       74.57       52.14     41.82 o 
   5   9  12        2.73        3.39     23.64 o 
 -10  10  12        1.17        8.38     19.13 o 
  -9  10  12        2.99        2.29     14.26 o 
  -8  10  12        7.63        2.49     17.46 o 
  -7  10  12      117.83       74.38     27.98 o 
  -6  10  12       35.14       25.23     20.85 o 
  -5  10  12        2.57       13.66     13.57 o 
  -4  10  12      147.17      136.08     24.81 o 
  -3  10  12       69.54       55.52     19.27 o 
  -2  10  12       16.45       22.50     18.40 o 
  -1  10  12      165.42      119.32     43.17 o 
   0  10  12       49.65       36.61     22.26 o 
   1  10  12        1.37       13.12     16.33 o 
   2  10  12       78.14       88.78     37.32 o 
   3  10  12       20.75      -13.21     24.50 o 
  -8  11  12       43.66        2.98     44.51 o 
  -7  11  12      109.66       55.55     28.69 o 
  -6  11  12      118.51       78.45     25.56 o 
  -5  11  12       14.31       14.43     16.75 o 
  -4  11  12       38.55        9.56     16.04 o 
  -3  11  12       33.15       11.43     18.39 o 
  -2  11  12       44.28       27.96     21.97 o 
  -1  11  12       39.09       39.70     25.04 o 
   0  11  12       20.90       -4.68     24.00 o 
   1  11  12       83.19       84.76     40.82 o 
 -16   1  13       98.80      111.77     49.92 o 
 -15   1  13       25.07       25.83     33.27 o 
 -14   1  13      290.67      324.79     57.78 o 
 -13   1  13      735.50      874.02     72.71 o 
 -12   1  13        0.34      -25.20     25.20 o 
 -11   1  13     2016.23     2046.72     82.64 o 
 -10   1  13     3770.94     3983.16    106.01 o 
  -9   1  13      195.63      180.63     18.83 o 
  -8   1  13     1366.23     1289.36     24.81 o 
  -7   1  13     4525.07     4715.46     65.76 o 
  -6   1  13       72.98       87.86      8.49 o 
  -5   1  13       26.17       27.62      7.68 o 
  -4   1  13      257.32      233.45     18.47 o 
  -3   1  13     5077.97     5119.80     91.05 o 
  -2   1  13     2880.11     2634.29     52.09 o 
  -1   1  13      214.92      291.12     17.63 o 
   0   1  13     3912.15     3804.38     63.09 o 
   1   1  13     2350.72     2051.25     47.52 o 
   2   1  13       89.69       92.64     16.39 o 
   3   1  13     2645.39     2646.90     71.08 o 
   4   1  13      944.34      904.27     58.07 o 
   5   1  13      249.04      154.15     85.20 o 
   6   1  13       31.31       14.02     22.87 o 
   7   1  13        6.25       -7.82     25.23 o 
   8   1  13      535.10      615.58    115.33 o 
 -16   2  13       92.92      112.83     50.25 o 
 -15   2  13        0.40      -21.18     28.41 o 
 -14   2  13        3.34       13.43     25.93 o 
 -13   2  13      364.62      426.88     54.21 o 
 -12   2  13        0.30        3.83      6.31 o 
 -11   2  13      443.73      430.43     36.38 o 
 -10   2  13       14.46       14.13      7.62 o 
  -9   2  13      346.28      300.86     20.73 o 
  -8   2  13      211.18      253.43     17.26 o 
  -7   2  13     1769.14     1712.56     27.87 o 
  -6   2  13       55.42       46.92      6.79 o 
  -5   2  13      994.93     1060.20     24.18 o 
  -4   2  13       17.03       32.78      8.98 o 
  -3   2  13      340.05      288.82     14.96 o 
  -2   2  13      761.95      808.05     26.58 o 
  -1   2  13        0.62       -4.60      9.32 o 
   0   2  13     1439.07     1363.55     52.96 o 
   1   2  13        0.44       10.79     12.36 o 
   2   2  13      374.16      434.26     31.99 o 
   3   2  13      556.16      521.41     32.12 o 
   4   2  13       10.60       16.21     12.89 o 
   5   2  13      153.87       71.45     40.37 o 
   6   2  13      236.63      159.10     64.84 o 
   7   2  13      106.79       79.60     36.70 o 
   8   2  13        4.45       19.98     28.72 o 
 -15   3  13        1.69      -29.24     45.04 o 
 -14   3  13      170.63      196.36     53.89 o 
 -13   3  13      975.82      820.65    171.73 o 
 -12   3  13       77.02       76.58     13.52 o 
 -11   3  13       90.44       90.30     14.70 o 
 -10   3  13     2330.91     2424.76     72.06 o 
  -9   3  13      505.17      485.89     28.76 o 
  -8   3  13      951.47      911.28     30.64 o 
  -7   3  13      156.80      175.63      9.10 o 
  -6   3  13      225.99      262.50     11.97 o 
  -5   3  13     1399.02     1423.56     36.48 o 
  -4   3  13       82.29      113.78     12.01 o 
  -3   3  13     2872.95     2763.91     66.50 o 
  -2   3  13     3335.79     3135.99     84.36 o 
  -1   3  13      769.54      774.41     84.32 o 
   0   3  13     4421.81     4415.25    108.42 o 
   1   3  13     2119.76     1821.47     84.26 o 
   2   3  13      839.77      838.50     60.73 o 
   3   3  13      554.46      559.62     55.92 o 
   4   3  13      193.05      106.24     86.96 o 
   5   3  13      192.48      167.97     68.22 o 
   6   3  13       52.72       36.84     30.57 o 
   7   3  13        2.40      -19.23     27.42 o 
   8   3  13      164.11       80.65     50.80 o 
 -15   4  13       10.36       93.06     54.64 o 
 -14   4  13        7.18       25.28     41.61 o 
 -13   4  13      251.05      249.84     38.10 o 
 -12   4  13       50.84       30.49     11.88 o 
 -11   4  13      238.42      243.81     20.76 o 
 -10   4  13     1176.30     1198.55     69.14 o 
  -9   4  13        9.23       20.11     14.18 o 
  -8   4  13     2033.62     2073.50     82.07 o 
  -7   4  13       66.25       78.26      9.49 o 
  -6   4  13       80.90       55.26     11.83 o 
  -5   4  13     1448.76     1522.06     35.92 o 
  -4   4  13       42.77       63.41     14.54 o 
  -3   4  13        1.52        5.86      8.45 o 
  -2   4  13     1900.70     1933.28     42.94 o 
  -1   4  13        1.48       -5.75      8.03 o 
   0   4  13      548.08      574.29     59.84 o 
   1   4  13       21.76        2.59     29.50 o 
   2   4  13      413.21      481.19     64.84 o 
   3   4  13     2289.35     2391.58    149.86 o 
   4   4  13        4.88      -24.69     45.24 o 
   5   4  13      101.53      118.69     51.80 o 
   6   4  13      189.61      204.89     43.25 o 
   7   4  13        0.37       -0.21     20.08 o 
   8   4  13       35.38       58.66     36.32 o 
 -14   5  13       11.03       10.25     19.68 o 
 -13   5  13      169.54      193.94     40.69 o 
 -12   5  13      343.66      299.67     29.70 o 
 -11   5  13       12.55        6.25     14.22 o 
 -10   5  13      334.01      304.92     32.56 o 
  -9   5  13      374.86      440.08     30.96 o 
  -8   5  13      325.38      274.27     27.34 o 
  -7   5  13      900.43      918.38     24.28 o 
  -6   5  13      113.25       94.59     14.97 o 
  -5   5  13       34.20       46.76     15.43 o 
  -4   5  13      406.21      383.34     25.82 o 
  -3   5  13      541.21      509.85     36.62 o 
  -2   5  13     1923.69     1845.57     49.55 o 
  -1   5  13     1661.35     1577.70     67.45 o 
   0   5  13     1922.19     1690.21     50.82 o 
   1   5  13     2028.46     2011.64    110.46 o 
   2   5  13      766.87      966.43     87.98 o 
   3   5  13      656.93      681.86    176.00 o 
   4   5  13      230.82      211.63     79.88 o 
   5   5  13      146.81      189.69     64.18 o 
   6   5  13       25.47       21.77     37.30 o 
   7   5  13       13.86       23.83     38.97 o 
 -14   6  13        6.42       15.67     14.41 o 
 -13   6  13      269.09      208.18     41.92 o 
 -12   6  13       25.97       28.72     19.19 o 
 -11   6  13      257.50      291.33     46.75 o 
 -10   6  13        0.08      -15.28     15.28 o 
  -9   6  13       85.36       74.62     22.69 o 
  -8   6  13     1407.27     1304.91     58.90 o 
  -7   6  13       35.50       41.24     13.97 o 
  -6   6  13       30.09       50.19     12.77 o 
  -5   6  13     2575.73     2675.50     65.94 o 
  -4   6  13       47.25       33.15     14.96 o 
  -3   6  13       98.30       83.75     18.35 o 
  -2   6  13      756.96      818.24     37.21 o 
  -1   6  13        0.62      -14.08     14.08 o 
   0   6  13      841.65      735.06     48.93 o 
   1   6  13        1.73       10.22     10.84 o 
   2   6  13      253.03      410.48     55.70 o 
   3   6  13      453.75      601.68     86.36 o 
   4   6  13       19.73        2.59     41.59 o 
   5   6  13       31.97       56.68     58.32 o 
   6   6  13      150.83        7.85     44.01 o 
   7   6  13        1.43       -4.05     34.20 o 
 -13   7  13      135.90      114.72     24.45 o 
 -12   7  13      358.57      307.06     58.81 o 
 -11   7  13        5.14        5.86     19.45 o 
 -10   7  13      253.46      259.08     34.23 o 
  -9   7  13      474.51      478.75     41.69 o 
  -8   7  13       51.10       37.32     13.46 o 
  -7   7  13        6.50        8.14     13.39 o 
  -6   7  13      403.24      469.00     36.35 o 
  -5   7  13      252.92      286.61     25.96 o 
  -4   7  13      136.71      156.02     22.56 o 
  -3   7  13       52.24       28.45     16.97 o 
  -2   7  13      395.28      454.40     28.90 o 
  -1   7  13     1272.49     1314.44     78.20 o 
   0   7  13      367.03      358.16     29.67 o 
   1   7  13      457.20      460.84     53.86 o 
   2   7  13      618.18      784.55    104.88 o 
   3   7  13       59.91       90.52     43.55 o 
   4   7  13       38.30       39.04     87.59 o 
   5   7  13       23.94      -16.04     46.49 o 
   6   7  13        5.31       15.98     50.89 o 
 -12   8  13       60.29       88.44     25.74 o 
 -11   8  13        8.15       18.56     19.12 o 
 -10   8  13       14.38       21.21     20.52 o 
  -9   8  13        0.44        9.96     16.08 o 
  -8   8  13      484.77      467.83     97.52 o 
  -7   8  13      227.86      202.25     32.33 o 
  -6   8  13      139.00      139.56     21.99 o 
  -5   8  13      985.88     1075.47     39.09 o 
  -4   8  13      468.43      454.62     34.65 o 
  -3   8  13        7.45        7.97     12.60 o 
  -2   8  13      302.64      315.69     28.04 o 
  -1   8  13        0.92        5.56     11.07 o 
   0   8  13      149.60      157.38     27.47 o 
   1   8  13        5.87       13.54     16.50 o 
   2   8  13        4.68       30.42     21.70 o 
   3   8  13      122.47       80.97     52.83 o 
   4   8  13       89.17       96.34     71.95 o 
   5   8  13       62.93       31.07     56.88 o 
 -11   9  13       20.76        6.42     18.60 o 
 -10   9  13       41.36       43.38     32.00 o 
  -9   9  13      338.37      302.70    118.87 o 
  -8   9  13       52.03       25.83     24.56 o 
  -7   9  13        0.20       -0.22      9.47 o 
  -6   9  13       99.42       64.56     24.81 o 
  -5   9  13        4.80       16.87     16.89 o 
  -4   9  13      101.82      103.67     23.60 o 
  -3   9  13       45.10       64.13     22.82 o 
  -2   9  13       36.13       35.28     19.95 o 
  -1   9  13      210.22      234.41     41.97 o 
   0   9  13       50.68       15.28     14.55 o 
   1   9  13       82.14      102.83     30.61 o 
   2   9  13      201.74      223.68     50.55 o 
   3   9  13        6.05      -21.87     27.16 o 
  -9  10  13        4.32       -0.02     15.08 o 
  -8  10  13       79.48       17.53     23.42 o 
  -6  10  13       52.63       25.86     15.21 o 
  -5  10  13      216.58      134.01     45.18 o 
  -4  10  13      160.75      144.99     31.09 o 
  -3  10  13       38.55       26.98     19.77 o 
  -2  10  13       42.82       21.38     17.14 o 
  -1  10  13       80.07       70.13     32.86 o 
   0  10  13       12.01        7.79     15.82 o 
   1  10  13       89.67      109.93     38.71 o 
   2  10  13       77.41       71.68     38.72 o 
  -6  11  13       25.77       -8.49     16.62 o 
  -5  11  13       47.63       20.22     21.80 o 
  -4  11  13        0.66       13.32     21.98 o 
  -3  11  13        1.80        9.96     24.76 o 
  -2  11  13        5.40       -0.84     16.05 o 
  -1  11  13       59.21       31.95     33.49 o 
 -15   0  14      192.46      284.05     85.41 o 
 -14   0  14       43.96      108.45     96.76 o 
 -13   0  14       31.56       11.27     33.94 o 
 -12   0  14        5.57      -21.56     56.84 o 
 -11   0  14     2912.06     3080.83    180.77 o 
 -10   0  14      308.07      283.89     58.54 o 
  -9   0  14      796.11      773.61     34.05 o 
  -8   0  14     9247.34     9004.26    183.96 o 
  -7   0  14     1621.23     1676.38     42.88 o 
  -6   0  14       82.41       57.49     13.62 o 
  -5   0  14     2019.01     1962.03     60.88 o 
  -4   0  14      293.48      339.24     28.01 o 
  -3   0  14     4262.45     4247.18    109.25 o 
  -2   0  14     1766.54     1795.80     61.48 o 
  -1   0  14     1969.48     1826.20     49.73 o 
   0   0  14     1878.02     1915.64     61.83 o 
   1   0  14       62.76       74.54     16.42 o 
   2   0  14     1647.85     1445.23     60.66 o 
   3   0  14     5133.99     5061.45    189.13 o 
   4   0  14      421.73      546.67     73.28 o 
   5   0  14      139.52       57.32     53.49 o 
   6   0  14      727.98      753.07     79.64 o 
   7   0  14       19.58       35.92     42.08 o 
   8   0  14        6.51        8.92     30.47 o 
 -15   1  14        0.20      -10.99     29.02 o 
 -14   1  14       26.42       22.26     29.53 o 
 -13   1  14       54.90       85.44     33.49 o 
 -12   1  14      184.03      199.03     45.73 o 
 -11   1  14       12.79       -4.66     18.23 o 
 -10   1  14       12.98       21.01      8.28 o 
  -9   1  14       16.93       24.18      9.52 o 
  -8   1  14       92.72       95.52      6.19 o 
  -7   1  14      805.75      766.59     19.45 o 
  -6   1  14       13.54       20.14      9.56 o 
  -5   1  14      393.48      391.86     18.44 o 
  -4   1  14      284.57      306.20     22.74 o 
  -3   1  14     2058.94     2047.19     46.07 o 
  -2   1  14       17.00       18.59      9.04 o 
  -1   1  14       14.59       16.50     10.51 o 
   0   1  14       73.06       78.53     12.83 o 
   1   1  14     1473.77     1502.57     39.26 o 
   2   1  14       55.02       53.56     13.70 o 
   3   1  14        6.24        0.51      7.35 o 
   4   1  14      220.64       96.09     65.57 o 
   5   1  14      164.75       95.69     46.01 o 
   6   1  14       10.14       12.20     21.14 o 
   7   1  14        8.98        5.45     19.63 o 
   8   1  14        9.54       -7.47     21.64 o 
 -15   2  14       16.67       39.06     32.91 o 
 -14   2  14      245.91      319.51     50.97 o 
 -13   2  14        0.59       -9.73     20.99 o 
 -12   2  14        9.56       23.98     30.08 o 
 -11   2  14     1407.22     1402.87     65.08 o 
 -10   2  14      725.79      781.07     39.08 o 
  -9   2  14       10.72        7.14      7.38 o 
  -8   2  14     4088.66     3701.66     48.30 o 
  -7   2  14      900.33      918.91     23.63 o 
  -6   2  14       31.53       55.99      8.61 o 
  -5   2  14     1265.07     1142.50     28.62 o 
  -4   2  14      173.15      161.11     13.71 o 
  -3   2  14      257.12      260.79     18.40 o 
  -2   2  14      493.41      509.95     19.69 o 
  -1   2  14      302.58      303.89     27.28 o 
   0   2  14     3954.96     3777.36     90.83 o 
   1   2  14     1736.01     1733.94     58.99 o 
   2   2  14     1593.32     1456.01     61.09 o 
   3   2  14     2456.58     2344.97     63.80 o 
   4   2  14      704.56      748.16     57.39 o 
   5   2  14      411.95      442.19     87.07 o 
   6   2  14      616.57      584.40    121.70 o 
   7   2  14       12.39       49.17     34.64 o 
 -15   3  14        0.13      -42.81     63.04 o 
 -14   3  14       83.70       90.16     44.83 o 
 -13   3  14      250.25      328.81    110.84 o 
 -12   3  14       27.87       23.58     16.57 o 
 -11   3  14       85.72       72.15     13.60 o 
 -10   3  14      458.21      419.82     24.09 o 
  -9   3  14      427.76      379.85     29.11 o 
  -8   3  14      193.01      220.75     19.75 o 
  -7   3  14      397.94      391.24     15.91 o 
  -6   3  14     2159.86     2111.92     50.41 o 
  -5   3  14       79.87       70.08     10.00 o 
  -4   3  14       55.41       71.92     13.89 o 
  -3   3  14     1509.87     1535.51     39.10 o 
  -2   3  14      643.05      662.04     36.20 o 
  -1   3  14      856.68      888.20     42.78 o 
   0   3  14      133.80      138.43     21.29 o 
   1   3  14       35.37        4.55     15.51 o 
   2   3  14      883.73      915.43     50.89 o 
   3   3  14      396.03      399.62     37.72 o 
   4   3  14      149.12      171.97     27.68 o 
   5   3  14      169.46      208.09     52.47 o 
   6   3  14       13.69       14.33     24.95 o 
   7   3  14        6.86       -2.59     21.10 o 
 -15   4  14       11.72       15.75     33.90 o 
 -14   4  14       77.00      108.59     74.43 o 
 -13   4  14       56.42       33.54     15.46 o 
 -12   4  14        8.36       -1.95      9.98 o 
 -11   4  14      670.96      764.27     50.21 o 
 -10   4  14     1399.78     1359.95     68.99 o 
  -9   4  14      389.60      377.30     24.88 o 
  -8   4  14     1322.68     1343.47     48.66 o 
  -7   4  14     3735.10     3735.62     63.48 o 
  -6   4  14      130.21      172.59     12.55 o 
  -5   4  14      988.87      942.34     27.20 o 
  -4   4  14      724.47      728.03     30.12 o 
  -3   4  14       99.96       72.46     13.65 o 
  -2   4  14      196.01      231.26     19.65 o 
  -1   4  14      198.11      173.97     25.16 o 
   0   4  14     1258.87     1243.60     84.56 o 
   1   4  14      631.11      730.64     93.33 o 
   2   4  14      383.96      392.06     64.97 o 
   3   4  14      461.26      462.70     72.44 o 
   4   4  14      171.90      231.32     80.71 o 
   5   4  14      188.35      217.46     85.79 o 
   6   4  14       46.19       66.67     39.09 o 
   7   4  14        9.96      -30.55     41.65 o 
 -14   5  14       38.78       48.00     39.87 o 
 -13   5  14      171.34      128.38     48.21 o 
 -12   5  14       17.26        7.75     11.74 o 
 -11   5  14        8.31       23.42     15.86 o 
 -10   5  14      319.37      345.74     34.19 o 
  -9   5  14      691.31      698.13     35.13 o 
  -8   5  14       62.16       47.61     10.25 o 
  -7   5  14      274.25      252.82     13.02 o 
  -6   5  14      787.78      764.77     32.81 o 
  -5   5  14      347.41      366.42     21.33 o 
  -4   5  14      119.69       99.47     17.01 o 
  -3   5  14     1366.68     1461.78     40.52 o 
  -2   5  14     1272.38     1262.09     51.20 o 
  -1   5  14       12.99        5.50     12.28 o 
   0   5  14      364.78      351.23     44.14 o 
   1   5  14       84.78      109.72     55.95 o 
   2   5  14      796.92      939.18     93.41 o 
   3   5  14       69.18       84.54     47.33 o 
   4   5  14        0.29       -2.54     40.37 o 
   5   5  14      230.86      295.18    105.85 o 
   6   5  14      190.37      229.95     64.40 o 
 -13   6  14      168.82      154.44     28.58 o 
 -12   6  14       94.35      112.71     29.68 o 
 -11   6  14      107.06      147.32     25.33 o 
 -10   6  14      690.85      750.87     87.30 o 
  -9   6  14       54.28       52.04     21.90 o 
  -8   6  14      171.34      164.40     11.28 o 
  -7   6  14     1635.44     1754.92     52.84 o 
  -6   6  14      443.83      477.36     30.26 o 
  -5   6  14      101.59      100.20     20.70 o 
  -4   6  14     1995.40     1962.81     57.80 o 
  -3   6  14        9.77       27.22     19.76 o 
  -2   6  14      318.40      312.80     24.07 o 
  -1   6  14       14.62       20.80     20.62 o 
   0   6  14       39.52       25.87     13.78 o 
   1   6  14      493.35      655.25    165.35 o 
   2   6  14      615.66      693.44     91.51 o 
   3   6  14      271.99      274.16     71.48 o 
   4   6  14      208.73      312.34    153.10 o 
   5   6  14       63.10      122.59     73.16 o 
   6   6  14        1.30       -4.70     50.95 o 
 -13   7  14      159.76       89.73     34.12 o 
 -12   7  14        0.01       19.40     18.17 o 
 -11   7  14        0.09       27.54     20.52 o 
 -10   7  14       75.90       78.89     22.77 o 
  -9   7  14       21.97       37.54     19.98 o 
  -8   7  14      306.81      289.93     40.68 o 
  -7   7  14       17.75       21.53     13.42 o 
  -6   7  14      503.41      561.30     35.68 o 
  -5   7  14     1226.95     1223.78     42.33 o 
  -4   7  14      110.94      128.96     26.61 o 
  -3   7  14      921.22      929.80     49.08 o 
  -2   7  14      491.52      435.20     30.90 o 
  -1   7  14       39.96       34.19     18.74 o 
   0   7  14        5.61       23.47     16.22 o 
   1   7  14      247.95      260.48     40.03 o 
   2   7  14       34.21       71.05     40.58 o 
   3   7  14       12.07       27.13     84.67 o 
   4   7  14        9.32       90.87    110.65 o 
   5   7  14      127.16      260.55     96.56 o 
 -11   8  14        0.76        3.53     16.77 o 
 -10   8  14      177.04      143.65     46.29 o 
  -9   8  14      156.53      135.68     42.02 o 
  -8   8  14       10.64       19.29     16.61 o 
  -7   8  14      514.33      591.12     35.45 o 
  -6   8  14      229.78      238.60     38.50 o 
  -5   8  14        2.81      -16.45     16.45 o 
  -4   8  14      179.14      198.01     33.65 o 
  -3   8  14      157.88      148.57     21.66 o 
  -2   8  14       95.38      118.46     21.49 o 
  -1   8  14        0.83      -15.71     15.71 o 
   0   8  14       40.22       23.58     14.80 o 
   1   8  14      305.07      402.62     86.65 o 
   2   8  14       80.20       84.06     36.03 o 
   3   8  14        9.00       57.64    102.95 o 
   4   8  14      138.14      234.20     96.36 o 
 -10   9  14       27.14       17.58     21.46 o 
  -9   9  14        2.53        1.11     15.76 o 
  -8   9  14      107.77       26.15     39.27 o 
  -7   9  14      121.05       75.02     37.26 o 
  -6   9  14      185.27      111.71     38.48 o 
  -5   9  14      530.68      497.13     84.49 o 
  -4   9  14      107.01      128.51     23.74 o 
  -3   9  14      120.36       87.28     25.58 o 
  -2   9  14      523.62      522.05    111.65 o 
  -1   9  14       61.07       75.72     27.06 o 
   0   9  14       58.39       54.26     30.24 o 
   1   9  14       19.40       36.30     27.51 o 
   2   9  14       20.44       10.80     23.16 o 
  -8  10  14        2.19        2.46     18.22 o 
  -7  10  14       10.82        4.72     16.43 o 
  -6  10  14      122.42       69.61     24.92 o 
  -5  10  14        2.44       -1.89     11.53 o 
  -4  10  14       12.16        6.67     14.77 o 
  -3  10  14       21.01       38.12     20.11 o 
  -2  10  14       34.89       18.46     18.43 o 
  -1  10  14       19.34       21.44     17.06 o 
   0  10  14        0.25        2.54     22.14 o 
 -15   1  15       14.79        0.38     23.80 o 
 -14   1  15       52.83       43.24     35.08 o 
 -13   1  15      581.01      750.10     59.97 o 
 -12   1  15       92.36      112.95     35.52 o 
 -11   1  15      442.29      578.61     63.54 o 
 -10   1  15       98.23      103.86     12.06 o 
  -9   1  15     1793.29     1924.63     65.42 o 
  -8   1  15     4375.87     4436.90     67.14 o 
  -7   1  15        5.20        3.64      6.53 o 
  -6   1  15     2695.99     2791.94     59.73 o 
  -5   1  15     6195.72     6064.51    111.78 o 
  -4   1  15      109.65      138.66     19.48 o 
  -3   1  15      523.60      577.11     27.03 o 
  -2   1  15     2136.51     2010.96     45.98 o 
  -1   1  15        6.08       19.72      8.73 o 
   0   1  15       19.09        8.12      6.99 o 
   1   1  15        9.32       16.34     15.24 o 
   2   1  15     1045.96     1100.71     39.21 o 
   3   1  15     1068.77     1064.21     54.76 o 
   4   1  15      314.01      231.63    106.27 o 
   5   1  15     1059.96     1219.72     69.56 o 
   6   1  15      384.49      420.68    100.18 o 
   7   1  15       22.91       21.65     31.99 o 
 -15   2  15        1.04       10.83     30.85 o 
 -14   2  15       79.52      122.56     40.69 o 
 -13   2  15        8.79       29.64     26.03 o 
 -12   2  15       96.94      136.37     38.44 o 
 -11   2  15      141.98      213.57     25.28 o 
 -10   2  15       24.74       12.40     13.23 o 
  -9   2  15      244.39      238.51     20.83 o 
  -8   2  15      748.65      684.12     17.43 o 
  -7   2  15       10.73       17.92      7.24 o 
  -6   2  15      325.51      364.27     18.00 o 
  -5   2  15       13.05        9.71      8.63 o 
  -4   2  15      994.38      965.58     37.50 o 
  -3   2  15     2259.06     2216.51     46.12 o 
  -2   2  15       20.82       15.39     10.32 o 
  -1   2  15      527.04      578.85     34.81 o 
   0   2  15     1257.48     1326.66     49.90 o 
   1   2  15        7.38       15.45     17.14 o 
   2   2  15       31.28       18.27     14.61 o 
   3   2  15       40.07       16.08     24.92 o 
   4   2  15        2.25       -6.49     20.77 o 
   5   2  15       82.55       47.66     29.30 o 
   6   2  15        7.59       14.96     22.49 o 
 -14   3  15        9.76        0.63     32.83 o 
 -13   3  15      199.07      292.35     72.99 o 
 -12   3  15        0.00       -4.83     13.31 o 
 -11   3  15      236.35      230.51     26.03 o 
 -10   3  15       13.18       16.50     10.49 o 
  -9   3  15      866.07      918.50     30.87 o 
  -8   3  15     3496.96     3259.67     55.32 o 
  -7   3  15      357.74      358.59     17.93 o 
  -6   3  15     1066.20     1134.41     33.22 o 
  -5   3  15     3771.98     3770.83     69.02 o 
  -4   3  15     1483.97     1345.34     37.82 o 
  -3   3  15      613.68      653.72     34.78 o 
  -2   3  15     1937.90     1827.65     64.99 o 
  -1   3  15      346.36      422.90     31.82 o 
   0   3  15      449.77      427.05     31.88 o 
   1   3  15       26.91       42.42     19.22 o 
   2   3  15      831.26      852.24     66.49 o 
   3   3  15      679.13      626.64     44.56 o 
   4   3  15      414.93      528.74     60.72 o 
   5   3  15      176.01      166.28     52.95 o 
   6   3  15      256.15      249.39     67.20 o 
 -14   4  15      157.43      195.95     67.86 o 
 -13   4  15        3.96       20.19     33.44 o 
 -12   4  15       60.33       62.49     35.63 o 
 -11   4  15      341.40      338.87     47.48 o 
 -10   4  15        7.57       -0.05     10.19 o 
  -9   4  15      277.36      305.59     27.70 o 
  -8   4  15      457.52      416.16     23.75 o 
  -7   4  15       17.59       20.06      9.67 o 
  -6   4  15     1514.38     1586.66     41.57 o 
  -5   4  15      645.32      648.30     24.55 o 
  -4   4  15      151.88      153.87     15.65 o 
  -3   4  15     2260.80     2268.80     83.28 o 
  -2   4  15      304.95      271.37     19.85 o 
  -1   4  15      175.23      190.98     32.71 o 
   0   4  15      943.62      938.89     62.09 o 
   1   4  15        8.80       12.22     16.46 o 
   2   4  15       10.95        0.52     13.50 o 
   3   4  15      413.02      462.59     67.01 o 
   4   4  15        1.54      -15.18     38.02 o 
   5   4  15       17.40       50.98     37.16 o 
   6   4  15       38.08       25.51     38.57 o 
 -13   5  15       10.61       16.98     32.02 o 
 -12   5  15        0.17       -9.05     17.79 o 
 -11   5  15      184.27      162.49     29.47 o 
 -10   5  15       87.86       91.07     19.29 o 
  -9   5  15        0.19       -4.05     16.41 o 
  -8   5  15      616.69      684.72     37.41 o 
  -7   5  15      968.83      970.70     32.27 o 
  -6   5  15      421.29      470.43     23.06 o 
  -5   5  15     2350.81     2345.76     66.02 o 
  -4   5  15      777.63      783.53     43.11 o 
  -3   5  15       71.06       83.65     16.00 o 
  -2   5  15      552.62      487.44     37.08 o 
  -1   5  15      342.45      309.65     21.42 o 
   0   5  15       70.85       99.24     33.33 o 
   1   5  15        3.89       -0.68     29.36 o 
   2   5  15       50.76       76.27     47.16 o 
   3   5  15      351.26      373.44    131.20 o 
   4   5  15      172.95      198.61     70.74 o 
   5   5  15      313.02      305.60    112.30 o 
 -13   6  15       74.06      123.21     60.84 o 
 -12   6  15        8.27       12.87     17.00 o 
 -11   6  15      370.00      403.88     51.66 o 
 -10   6  15      122.33      140.15     23.47 o 
  -9   6  15       15.51       30.06     20.62 o 
  -8   6  15      426.40      479.11     39.38 o 
  -7   6  15       82.92       64.89     13.88 o 
  -6   6  15      466.70      536.54     31.01 o 
  -5   6  15       11.78       22.89     14.96 o 
  -4   6  15       81.98      103.72     17.55 o 
  -3   6  15     2166.22     2296.76     73.26 o 
  -2   6  15       78.67       79.40     20.19 o 
  -1   6  15      109.54      137.61     26.05 o 
   0   6  15      672.45      784.22     69.21 o 
   1   6  15       25.03       24.77     33.20 o 
   2   6  15       24.37      -21.34     39.27 o 
   3   6  15      112.30      173.24     83.39 o 
   4   6  15       22.61       69.29    107.83 o 
 -12   7  15       78.80       85.95     21.77 o 
 -11   7  15       15.71       22.60     25.49 o 
 -10   7  15      102.98       79.83     25.59 o 
  -9   7  15        0.01        7.02     14.88 o 
  -8   7  15      232.53      272.42     43.79 o 
  -7   7  15      933.58      955.88     36.79 o 
  -6   7  15      148.21      154.70     21.81 o 
  -5   7  15      567.89      617.17     35.23 o 
  -4   7  15     1166.27     1190.05     59.26 o 
  -3   7  15       30.19       21.46     17.91 o 
  -2   7  15       92.50       81.19     18.58 o 
  -1   7  15      200.86      205.17     35.99 o 
   0   7  15       48.80       92.54     30.03 o 
   1   7  15       67.27      121.51     44.86 o 
   2   7  15        3.36       -9.05     29.77 o 
   3   7  15       41.65      103.29     74.02 o 
 -11   8  15      153.80      189.92     28.93 o 
 -10   8  15      244.37      251.21     66.11 o 
  -9   8  15        7.40       -5.70     17.80 o 
  -8   8  15       20.44       32.45     22.45 o 
  -7   8  15       56.85       35.67     31.53 o 
  -6   8  15       78.21       87.74     20.87 o 
  -5   8  15       71.01       62.82     21.19 o 
  -4   8  15       18.59       22.83     17.80 o 
  -3   8  15      241.56      283.93     32.35 o 
  -2   8  15       92.24       89.95     21.74 o 
  -1   8  15        5.23       20.46     15.46 o 
   0   8  15      453.31      625.68     66.49 o 
   1   8  15       60.87       30.92     28.19 o 
   2   8  15        8.79       -3.30     30.96 o 
  -9   9  15        5.37       24.18     23.36 o 
  -8   9  15       13.23        1.58     16.71 o 
  -7   9  15      197.51      171.99     60.55 o 
  -6   9  15       23.67       32.96     19.85 o 
  -5   9  15       13.62        2.11     14.34 o 
  -4   9  15      372.81      370.86     64.07 o 
  -3   9  15       49.23       48.81     18.40 o 
  -2   9  15        4.49       -1.57     15.69 o 
  -1   9  15      112.91      128.45     39.73 o 
   0   9  15       16.18       23.27     45.42 o 
  -5  10  15       52.98       42.60     20.70 o 
  -4  10  15       21.90       41.80     24.86 o 
  -3  10  15      119.14      153.61     37.52 o 
 -14   0  16      581.33      732.36    182.29 o 
 -13   0  16      456.48      574.64     97.46 o 
 -12   0  16        0.01      -12.95     34.66 o 
 -11   0  16      379.87       84.19     76.10 o 
 -10   0  16       66.38      120.28     46.95 o 
  -9   0  16     1348.50     1259.13     33.07 o 
  -8   0  16        1.80       17.61     10.40 o 
  -7   0  16      394.37      430.78     35.43 o 
  -6   0  16     6532.01     6393.68    156.51 o 
  -5   0  16     1090.48     1063.43     49.03 o 
  -4   0  16      195.32      194.76     27.61 o 
  -3   0  16     9083.33     8923.69    224.41 o 
  -2   0  16     1928.18     1884.64     72.76 o 
  -1   0  16      117.02       87.64     17.93 o 
   0   0  16     3536.40     3596.59     88.76 o 
   1   0  16      255.31      226.54     23.35 o 
   2   0  16       81.54      114.34    100.06 o 
   3   0  16       64.16       39.42     50.61 o 
   4   0  16       81.97       43.49     43.42 o 
   5   0  16      355.77      325.69    218.58 o 
 -14   1  16        0.23       15.04     31.36 o 
 -13   1  16        1.00      -28.19     28.19 o 
 -12   1  16        7.57      -14.55     21.64 o 
 -11   1  16        4.08       22.48     27.76 o 
 -10   1  16       77.81       56.58     11.89 o 
  -9   1  16       46.53       37.61      9.41 o 
  -8   1  16      189.32      173.84     14.10 o 
  -7   1  16        2.87       -4.60      8.33 o 
  -6   1  16        4.53        9.15     10.04 o 
  -5   1  16       85.15       80.16     13.03 o 
  -4   1  16      227.42      217.83     15.88 o 
  -3   1  16       14.85        5.90      8.84 o 
  -2   1  16       57.47       66.75     11.20 o 
  -1   1  16      163.47      165.52     16.91 o 
   0   1  16        8.68        8.73     11.79 o 
   1   1  16        0.18        0.07      8.00 o 
   2   1  16       87.01       38.96     22.21 o 
   3   1  16       88.19       42.42     26.64 o 
   4   1  16       94.71       61.93     30.86 o 
   5   1  16        0.93        4.58     20.50 o 
 -14   2  16      325.93      460.50     65.44 o 
 -13   2  16      317.01      469.31     85.48 o 
 -12   2  16        0.74       -4.26     20.69 o 
 -11   2  16      239.48      221.54     72.84 o 
 -10   2  16      107.19      135.88     23.75 o 
  -9   2  16      863.92      871.22     45.39 o 
  -8   2  16       85.62       92.55      9.45 o 
  -7   2  16        2.31       20.89      9.15 o 
  -6   2  16     3376.04     3220.13     63.72 o 
  -5   2  16      667.07      655.48     27.41 o 
  -4   2  16      546.42      609.53     29.58 o 
  -3   2  16     5838.48     5514.85    130.68 o 
  -2   2  16     2074.77     1951.41     59.42 o 
  -1   2  16      232.24      204.25     23.03 o 
   0   2  16     1768.31     1765.95     49.24 o 
   1   2  16      279.93      290.29     26.73 o 
   2   2  16      246.83      200.49    108.63 o 
   3   2  16       44.63        4.75     18.96 o 
   4   2  16       47.33       48.80     25.89 o 
   5   2  16      272.19      170.49     84.71 o 
 -14   3  16       17.07       17.16     33.31 o 
 -13   3  16       63.29       88.77     44.68 o 
 -12   3  16       41.90       26.52     31.03 o 
 -11   3  16       82.97       45.28     45.61 o 
 -10   3  16       19.11       20.19     12.17 o 
  -9   3  16      393.52      436.46     34.16 o 
  -8   3  16     1063.51      946.28     43.12 o 
  -7   3  16       54.62       52.75     12.06 o 
  -6   3  16      153.49      211.21     16.39 o 
  -5   3  16      462.61      477.20     26.63 o 
  -4   3  16      974.03      946.04     37.47 o 
  -3   3  16      111.99      115.50     17.73 o 
  -2   3  16       33.88       51.74     16.81 o 
  -1   3  16     1220.78     1193.73     66.83 o 
   0   3  16      197.68      195.47     30.82 o 
   1   3  16      162.81      159.96     29.09 o 
   2   3  16      245.51      254.29     35.78 o 
   3   3  16       20.59       26.69     23.13 o 
   4   3  16       10.65       25.35     24.86 o 
   5   3  16       17.23       17.33     24.12 o 
 -13   4  16      341.69      396.33     66.36 o 
 -12   4  16       38.26       -1.21     30.10 o 
 -11   4  16       78.02       87.15     18.38 o 
 -10   4  16      237.44      233.32     36.50 o 
  -9   4  16       40.35       39.69     17.39 o 
  -8   4  16       93.02       98.95     21.24 o 
  -7   4  16        0.07       -1.82      7.41 o 
  -6   4  16     1108.10     1101.43     34.82 o 
  -5   4  16     2037.10     1986.50     61.55 o 
  -4   4  16      552.03      607.81     32.53 o 
  -3   4  16     1665.33     1532.34     53.94 o 
  -2   4  16     1102.29     1093.59     57.18 o 
  -1   4  16       85.66       83.72     28.49 o 
   0   4  16      190.78      153.83     40.71 o 
   1   4  16      159.20      150.44     29.08 o 
   2   4  16       76.25       83.23     41.53 o 
   3   4  16        6.11       -3.86     23.22 o 
   4   4  16        5.06       -9.26     22.39 o 
 -13   5  16       66.94       88.83     73.79 o 
 -12   5  16       85.37      106.71     32.61 o 
 -11   5  16      373.50      355.79     30.29 o 
 -10   5  16        8.09        5.84     13.41 o 
  -9   5  16      117.19      154.49     27.96 o 
  -8   5  16      750.00      835.85     46.43 o 
  -7   5  16        5.67        1.62      9.19 o 
  -6   5  16       60.25       79.99     16.33 o 
  -5   5  16      516.50      532.55     27.14 o 
  -4   5  16      433.83      495.13     32.74 o 
  -3   5  16      260.41      260.07     23.29 o 
  -2   5  16       71.24       86.33     16.90 o 
  -1   5  16      780.32      906.12     63.10 o 
   0   5  16      339.99      385.56     36.96 o 
   1   5  16        0.28        9.70     18.01 o 
   2   5  16      406.25      447.17     45.15 o 
   3   5  16      276.59      393.98     83.15 o 
   4   5  16        3.18       -3.82     36.74 o 
 -12   6  16       57.50       58.64     21.91 o 
 -11   6  16        5.95        2.54     12.37 o 
 -10   6  16      224.50      241.91     31.89 o 
  -9   6  16       49.59       52.67     28.37 o 
  -8   6  16       82.28      101.23     25.75 o 
  -7   6  16       30.79       30.82     17.81 o 
  -6   6  16      113.14      107.56     17.73 o 
  -5   6  16      888.90     1035.56     39.21 o 
  -4   6  16      247.83      298.09     25.41 o 
  -3   6  16      114.75      119.96     19.64 o 
  -2   6  16     1095.94     1110.50     75.82 o 
  -1   6  16      158.75      153.16     46.75 o 
   0   6  16       67.05       71.80     35.25 o 
   1   6  16      172.09      203.32     56.15 o 
   2   6  16        7.83       25.27     43.46 o 
   3   6  16      118.12      151.26     67.08 o 
 -11   7  16      445.32      491.45     45.05 o 
 -10   7  16       12.54       20.18     20.84 o 
  -9   7  16       64.50      110.26     26.40 o 
  -8   7  16      610.04      728.03     55.25 o 
  -7   7  16       32.81       17.03     18.82 o 
  -6   7  16       12.81       10.12     13.68 o 
  -5   7  16       93.55       69.90     22.88 o 
  -4   7  16       87.86       93.68     23.03 o 
  -3   7  16      204.58      155.37     28.09 o 
  -2   7  16        0.33        7.44     15.18 o 
  -1   7  16      147.64      120.31     41.88 o 
   0   7  16      265.87      405.12     62.46 o 
   1   7  16       38.92       34.95     45.49 o 
   2   7  16      268.47      412.32     77.47 o 
  -9   8  16       61.65       54.63     30.48 o 
  -8   8  16       93.89       82.59     42.62 o 
  -7   8  16       65.88       31.81     22.44 o 
  -6   8  16        0.07        7.69     14.27 o 
  -5   8  16      184.09      165.13     35.96 o 
  -4   8  16      155.44      125.23     38.10 o 
  -3   8  16       16.27       12.26     15.02 o 
  -2   8  16      210.24      251.01     50.88 o 
  -1   8  16      164.50      140.04     39.86 o 
   0   8  16        4.99       33.46     32.09 o 
  -7   9  16       63.89       56.88     43.05 o 
  -6   9  16        2.57        0.79     20.22 o 
  -5   9  16       36.62       23.05     20.96 o 
  -4   9  16       38.66       29.32     22.70 o 
  -3   9  16       40.70       35.08     20.36 o 
  -2   9  16       53.11       75.17     31.86 o 
 -14   1  17      510.78      648.27     80.49 o 
 -13   1  17       87.64      133.36     45.37 o 
 -12   1  17      324.29      388.26     55.64 o 
 -11   1  17     1391.73     1598.84    108.94 o 
 -10   1  17       59.91       59.12     46.32 o 
  -9   1  17       45.78       39.22     12.37 o 
  -8   1  17     1245.80     1377.53     35.06 o 
  -7   1  17       37.45       60.29     13.11 o 
  -6   1  17      353.93      368.62     20.28 o 
  -5   1  17      289.74      365.53     23.82 o 
  -4   1  17     1051.11     1154.07     39.32 o 
  -3   1  17     2772.59     2588.48     56.52 o 
  -2   1  17      222.09      231.59     21.20 o 
  -1   1  17     1892.86     1936.80     45.93 o 
   0   1  17     2851.37     2728.68     71.00 o 
   1   1  17       54.75       53.48     26.33 o 
   2   1  17      219.07      166.13     41.14 o 
   3   1  17      462.80      456.51    106.92 o 
   4   1  17       23.88       30.82     24.69 o 
 -14   2  17       33.87       13.32     26.72 o 
 -13   2  17       22.55       21.67     29.06 o 
 -12   2  17       23.26       26.94     26.06 o 
 -11   2  17       68.45       40.29     29.63 o 
 -10   2  17       13.05      -21.44     29.72 o 
  -9   2  17      490.14      540.21     39.50 o 
  -8   2  17       68.89       69.17     15.81 o 
  -7   2  17       11.78       11.26     10.22 o 
  -6   2  17      546.15      566.13     32.55 o 
  -5   2  17       19.49       18.37     10.49 o 
  -4   2  17       57.94       45.61     13.08 o 
  -3   2  17      195.90      202.08     23.60 o 
  -2   2  17        1.81        6.63     11.98 o 
  -1   2  17      225.44      238.46     22.89 o 
   0   2  17       54.87       73.42     17.49 o 
   1   2  17       49.69       76.40     32.33 o 
   2   2  17      148.29      186.79     38.75 o 
   3   2  17       30.73       27.77     24.13 o 
   4   2  17        0.06       -9.33     25.64 o 
 -13   3  17       90.56       74.55     37.00 o 
 -12   3  17      136.21      174.14     60.91 o 
 -11   3  17      779.97      866.98     90.99 o 
 -10   3  17      210.54      163.26     49.85 o 
  -9   3  17       73.58       61.42     17.87 o 
  -8   3  17      803.37      975.43     64.76 o 
  -7   3  17       51.82       41.57     10.64 o 
  -6   3  17      201.82      225.97     22.22 o 
  -5   3  17       19.73       25.82     13.04 o 
  -4   3  17      637.96      645.60     38.08 o 
  -3   3  17     2552.63     2448.34     77.98 o 
  -2   3  17      432.68      440.40     32.24 o 
  -1   3  17      808.49      843.49     47.86 o 
   0   3  17     1354.43     1275.80     62.05 o 
   1   3  17      103.27      103.92     30.30 o 
   2   3  17      200.36      191.21     45.55 o 
   3   3  17      330.69      227.74     60.50 o 
   4   3  17        1.52        7.40     22.89 o 
 -13   4  17       53.19       65.67     46.60 o 
 -12   4  17      116.93      108.24     53.98 o 
 -11   4  17        3.03       -0.11     14.39 o 
 -10   4  17        0.88       -2.49     11.80 o 
  -9   4  17      835.34      926.96     50.79 o 
  -8   4  17       77.08       48.99     18.20 o 
  -7   4  17        0.02        0.47      8.46 o 
  -6   4  17     1180.48     1270.23     45.71 o 
  -5   4  17      135.20      121.79     20.44 o 
  -4   4  17      170.99      173.85     21.88 o 
  -3   4  17      317.46      382.18     40.19 o 
  -2   4  17       13.36       15.90     15.51 o 
  -1   4  17      223.16      238.16     27.09 o 
   0   4  17       53.99       71.83     19.88 o 
   1   4  17        4.38       14.57     16.68 o 
   2   4  17      327.21      386.99     60.94 o 
   3   4  17        6.71       16.85     22.17 o 
 -12   5  17        5.63        5.17     23.48 o 
 -11   5  17      254.32      246.24     38.27 o 
 -10   5  17      520.89      548.30     40.63 o 
  -9   5  17       74.16       75.49     23.06 o 
  -8   5  17       58.02       67.35     27.60 o 
  -7   5  17       82.95       69.69     19.70 o 
  -6   5  17      139.98      116.03     18.72 o 
  -5   5  17       92.66       79.24     14.80 o 
  -4   5  17      114.02       95.18     18.83 o 
  -3   5  17      583.23      507.06     28.52 o 
  -2   5  17      458.23      536.23     94.27 o 
  -1   5  17      261.79      257.93     35.29 o 
   0   5  17      733.20      809.97     74.06 o 
   1   5  17      375.43      492.79     66.02 o 
   2   5  17       69.73       63.44     69.13 o 
 -11   6  17        2.56      -16.98     17.14 o 
 -10   6  17        3.30        1.09     14.21 o 
  -9   6  17      505.06      658.28     47.50 o 
  -8   6  17      271.60      296.73     31.14 o 
  -7   6  17       21.91       30.54     18.24 o 
  -6   6  17      610.98      712.92     35.37 o 
  -5   6  17      266.31      234.98     32.13 o 
  -4   6  17       50.56       28.68     15.81 o 
  -3   6  17      135.10      152.01     66.64 o 
  -2   6  17       63.32       26.13     16.91 o 
  -1   6  17      181.30      249.79     52.09 o 
   0   6  17        1.31       50.06     34.63 o 
   1   6  17       15.32       23.87     36.76 o 
 -10   7  17      515.07      472.30     69.74 o 
  -9   7  17        6.74       -6.09     23.45 o 
  -8   7  17        0.10       -9.75     23.65 o 
  -7   7  17       96.47       46.73     36.72 o 
  -6   7  17        5.76       12.50     22.76 o 
  -5   7  17      178.70      184.78     38.48 o 
  -4   7  17        5.82        0.71     12.58 o 
  -3   7  17       91.93       61.37     21.84 o 
  -2   7  17      377.66      562.16     65.28 o 
  -1   7  17      127.82      110.35     54.58 o 
   0   7  17      123.19      146.33     48.41 o 
  -7   8  17        0.98        2.20     18.37 o 
  -6   8  17      116.00      118.84     48.17 o 
  -5   8  17      155.23      171.09     51.50 o 
  -4   8  17        4.84        2.90     17.52 o 
  -3   8  17       49.92       41.59     21.02 o 
  -2   8  17      100.79      103.02     36.07 o 
 -13   0  18       18.84       31.95     46.77 o 
 -12   0  18      696.62      866.90    109.35 o 
 -11   0  18      204.45      221.37     60.30 o 
 -10   0  18        5.10       31.37     58.32 o 
  -9   0  18      922.39      945.28    139.52 o 
  -8   0  18      837.38      795.60     32.66 o 
  -7   0  18        8.86       30.59     15.90 o 
  -6   0  18     1412.64     1477.35     51.01 o 
  -5   0  18      539.86      508.77     35.39 o 
  -4   0  18      465.40      520.04     33.03 o 
  -3   0  18       16.82       25.19     17.78 o 
  -2   0  18        1.74       -1.13     10.70 o 
  -1   0  18     2440.18     2419.16     82.12 o 
   0   0  18      529.90      597.84     72.71 o 
   1   0  18      221.39      199.47     61.41 o 
   2   0  18      948.54     1041.11    104.25 o 
   3   0  18      232.02      102.63    106.82 o 
 -13   1  18        6.27      -13.81     34.53 o 
 -12   1  18       30.01       59.11     35.00 o 
 -11   1  18       27.28       46.87     29.43 o 
 -10   1  18        0.19        1.78     29.85 o 
  -9   1  18       22.29       57.08     44.25 o 
  -8   1  18       12.82       11.65      9.15 o 
  -7   1  18      186.28      204.76     18.45 o 
  -6   1  18      201.97      210.45     18.27 o 
  -5   1  18        0.39       14.70     14.01 o 
  -4   1  18       14.06       21.18     10.61 o 
  -3   1  18       49.04       43.76     13.45 o 
  -2   1  18       40.54       42.15     12.07 o 
  -1   1  18       32.53       27.10     16.22 o 
   0   1  18        0.41        5.37     20.14 o 
   1   1  18       24.26       54.11     27.70 o 
   2   1  18        5.09       -7.96     22.14 o 
   3   1  18       34.23       33.78     27.57 o 
 -13   2  18        0.29      -24.53     24.53 o 
 -12   2  18      236.79      268.76     49.73 o 
 -11   2  18      545.51      610.60     65.32 o 
 -10   2  18      134.96      182.11     47.83 o 
  -9   2  18     1573.89     1614.59     88.17 o 
  -8   2  18     1265.30     1301.00     69.13 o 
  -7   2  18       67.49       72.94     15.13 o 
  -6   2  18      726.23      773.10     32.28 o 
  -5   2  18      474.75      477.70     28.75 o 
  -4   2  18      384.64      418.40     31.10 o 
  -3   2  18       62.11       49.29     15.88 o 
  -2   2  18      117.61       98.39     24.78 o 
  -1   2  18      991.81     1057.34     48.60 o 
   0   2  18      331.64      300.51     45.98 o 
   1   2  18       76.89       73.49     27.97 o 
   2   2  18      956.17     1063.61     64.62 o 
   3   2  18      292.82      312.19     47.39 o 
 -12   3  18        0.05       31.69     56.29 o 
 -11   3  18      136.19      165.37    105.69 o 
 -10   3  18       62.15       85.03     35.66 o 
  -9   3  18      171.97      137.02     35.90 o 
  -8   3  18        5.46       -1.15     17.47 o 
  -7   3  18      135.16      101.69     18.49 o 
  -6   3  18      234.29      175.74     27.56 o 
  -5   3  18       99.35       87.49     22.00 o 
  -4   3  18      383.09      431.95     39.35 o 
  -3   3  18      414.24      434.39     30.18 o 
  -2   3  18       65.80       50.09     16.63 o 
  -1   3  18        5.35       20.01     15.48 o 
   0   3  18      175.05      178.28     27.08 o 
   1   3  18       97.33      127.07     29.47 o 
   2   3  18       25.63       48.37     28.04 o 
 -12   4  18      161.70      178.42     55.14 o 
 -11   4  18      489.97      656.60    104.01 o 
 -10   4  18      110.32       99.54     48.21 o 
  -9   4  18      348.99      361.77     44.53 o 
  -8   4  18     1281.00     1359.55     81.61 o 
  -7   4  18      306.89      304.00     45.18 o 
  -6   4  18      100.44       99.54     19.77 o 
  -5   4  18      160.08      107.02     29.92 o 
  -4   4  18        2.79        5.23     12.28 o 
  -3   4  18      104.29      105.06     22.73 o 
  -2   4  18       11.63        5.16     15.08 o 
  -1   4  18      430.71      468.53     48.48 o 
   0   4  18      429.26      539.71     55.84 o 
   1   4  18      201.45      234.20     45.78 o 
   2   4  18      264.96      311.11     47.92 o 
 -11   5  18      149.09      124.09     72.20 o 
 -10   5  18        9.56       11.78     15.56 o 
  -9   5  18      137.19      124.15     28.72 o 
  -8   5  18       20.96       27.21     20.22 o 
  -7   5  18      238.05      176.59     71.26 o 
  -6   5  18      429.55      433.44     31.66 o 
  -5   5  18        2.38       16.01     15.59 o 
  -4   5  18       40.05       37.86     24.88 o 
  -3   5  18      390.38      448.14     47.40 o 
  -2   5  18        3.41        4.30     19.36 o 
  -1   5  18       26.35       29.75     24.02 o 
   0   5  18      183.41      188.81     36.55 o 
   1   5  18       72.51       80.22     33.09 o 
 -10   6  18      285.92      290.93     47.51 o 
  -9   6  18       44.86       67.86     32.10 o 
  -8   6  18      361.25      359.51     51.84 o 
  -7   6  18      210.18      171.99     54.29 o 
  -6   6  18        0.10      -10.03     17.41 o 
  -5   6  18      141.13       64.10     25.91 o 
  -4   6  18       32.60       31.87     20.54 o 
  -3   6  18       92.85       28.80     16.31 o 
  -2   6  18       32.08        1.97     27.54 o 
  -1   6  18       22.70       19.24     32.92 o 
  -8   7  18        1.58       39.55     23.55 o 
  -7   7  18        5.05       11.73     18.96 o 
  -6   7  18      291.06      218.36     86.93 o 
  -5   7  18       51.42       20.07     14.93 o 
  -4   7  18       63.15       44.32     22.25 o 
 -12   1  19       99.81      112.83     48.67 o 
 -11   1  19        0.17      -19.81     27.14 o 
 -10   1  19      180.35      234.89     41.81 o 
  -9   1  19     1184.77     1166.12     83.85 o 
  -8   1  19      262.75      185.90     33.57 o 
  -7   1  19      738.39      822.95     32.41 o 
  -6   1  19     2827.51     2828.73     61.41 o 
  -5   1  19      373.07      342.27     21.05 o 
  -4   1  19      145.95      162.90     19.62 o 
  -3   1  19     1069.67     1075.73     39.54 o 
  -2   1  19        6.13       11.86     13.70 o 
  -1   1  19      149.53      147.11     31.89 o 
   0   1  19       12.14       13.62     18.05 o 
   1   1  19      231.22      305.21     40.34 o 
 -11   2  19       16.15       18.05     28.26 o 
 -10   2  19       87.00      156.62     38.48 o 
  -9   2  19        2.58       18.35     23.13 o 
  -8   2  19        1.15       15.99     16.25 o 
  -7   2  19      157.93      134.60     18.50 o 
  -6   2  19       37.98       29.84     12.48 o 
  -5   2  19        2.98       -9.93     11.99 o 
  -4   2  19      223.13      227.27     22.03 o 
  -3   2  19       10.35       -7.80     12.16 o 
  -2   2  19       12.63       11.53     14.06 o 
  -1   2  19       70.12       91.91     24.27 o 
   0   2  19       27.09       34.58     23.95 o 
   1   2  19       15.38       15.71     22.34 o 
 -11   3  19       13.69       -4.40     36.16 o 
 -10   3  19      111.73      132.82     59.14 o 
  -9   3  19      889.78      815.68    114.72 o 
  -8   3  19      382.46      404.48     61.28 o 
  -7   3  19      283.64      293.14     93.58 o 
  -6   3  19     1079.59     1007.16     57.01 o 
  -5   3  19      153.06      142.81     25.75 o 
  -4   3  19        1.58      -10.71     18.49 o 
  -3   3  19      172.69      144.80     30.90 o 
  -2   3  19       21.75        7.33     18.89 o 
  -1   3  19       92.65       95.83     24.79 o 
   0   3  19        2.06       -4.99     18.48 o 
 -10   4  19       84.01       64.41     81.26 o 
  -9   4  19       37.77       30.46     25.32 o 
  -8   4  19      132.56      139.12     42.41 o 
  -7   4  19      187.61      147.73     35.68 o 
  -6   4  19        0.09        5.14     15.19 o 
  -5   4  19        7.76        4.94     17.84 o 
  -4   4  19      385.38      372.95    101.91 o 
  -3   4  19       88.89       61.74     28.40 o 
  -2   4  19       37.42       49.91     27.10 o 
  -1   4  19      455.31      564.65     75.43 o 
   0   4  19       80.72      107.59     34.84 o 
  -9   5  19      231.31      231.84     44.70 o 
  -8   5  19      365.57      328.47     50.54 o 
  -7   5  19      112.63      120.55     44.99 o 
  -6   5  19      269.81      106.76     84.64 o 
  -5   5  19      603.86      636.79     43.84 o 
  -4   5  19      110.16       55.97     29.06 o 
  -3   5  19       77.24       27.89     22.46 o 
  -2   5  19       42.33       76.37     38.81 o 
  -7   6  19      197.10      237.64     53.49 o 
  -6   6  19       24.13       14.88     28.33 o 
  -5   6  19        2.70       -6.09     17.41 o 
  -4   6  19      289.31      149.19     69.78 o 
 -10   0  20       95.15      118.86     56.04 o 
  -9   0  20        1.49        6.89     28.39 o 
  -8   0  20      122.07      160.13     47.03 o 
  -7   0  20     1003.30     1062.13     61.13 o 
  -6   0  20      854.82      823.22     43.54 o 
  -5   0  20       86.81       89.19     21.18 o 
  -4   0  20     1342.29     1439.11     67.95 o 
  -3   0  20      766.48      769.85     73.01 o 
  -2   0  20        4.74        3.87     19.80 o 
  -1   0  20      426.04      433.12    103.92 o 
 -10   1  20       10.02       22.58     26.30 o 
  -9   1  20      201.86      268.33     41.47 o 
  -8   1  20       11.50        4.93     22.89 o 
  -7   1  20       12.95       11.66     12.58 o 
  -6   1  20        8.40        6.78     10.96 o 
  -5   1  20        7.81        6.86     10.90 o 
  -4   1  20       15.60       15.41     12.03 o 
  -3   1  20       43.93       32.38     15.68 o 
  -2   1  20        9.03        9.20     16.83 o 
  -1   1  20       16.91       25.44     22.35 o 
 -10   2  20       32.90       34.35     31.31 o 
  -9   2  20      192.76      202.17     39.07 o 
  -8   2  20       18.70       19.27     15.78 o 
  -7   2  20      769.44      836.96     43.58 o 
  -6   2  20      561.72      521.25     68.90 o 
  -5   2  20      267.39      198.50     58.07 o 
  -4   2  20     1090.38     1167.63     61.61 o 
  -3   2  20      753.83      714.67     42.09 o 
  -2   2  20        9.93        6.77     17.88 o 
  -1   2  20      329.88      342.41     40.79 o 
  -8   3  20        2.51       13.93     29.35 o 
  -7   3  20        4.14        5.95     46.51 o 
  -6   3  20      292.16      308.18     59.91 o 
  -5   3  20        0.18       -2.17     18.04 o 
  -4   3  20      138.24      130.29     39.36 o 
  -3   3  20        0.82       21.14     19.72 o 
  -2   3  20       74.61       84.88     30.19 o 
  -8   4  20       16.02       -2.00     43.83 o 
  -7   4  20      236.29      264.91     66.25 o 
  -6   4  20      660.75      799.65    102.91 o 
  -5   4  20      169.78       85.59     39.71 o 
  -4   4  20      370.97      305.72     95.40 o 
  -3   4  20      592.01      635.95    222.00 o 
  -7   1  21       90.72       48.17     26.37 o 
  -6   1  21        0.50        4.41     11.42 o 
  -5   1  21      165.01      110.96     32.90 o 
                                                 
